# Supplementary material for: Lactobacillus rhamnosus-derived extracellular vesicles influence calcium deposition in a model of breast cancer intraductal calcium stress
Source: iScience. 2025 Apr 28;28(6):112538. doi: 10.1016/j.isci.2025.112538 (PMC12148604; doi:10.1016/j.isci.2025.112538)
Supplement: Table S1. Plasma proteomic data, related to Figure 1 [file mmc2.xlsx]

## Sheet: Sheet1
Table S1. Plasma proteomic data. Status = Cancer/Control; Sample.Name = patient ID from 1 to 150; seq = identified peptide sequence; hits = number of peptide spectrum matches; species = microbiome species the peptide was assigned to; genus = microbiome genus; protein = protein description; acc = protein accession number; evalue = BLAST Evalue (number of expected hits of similar quality (score) th…
Status	Sample.Name	seq	hits	species	genus	protein	acc	evalue	bitscore
Control	Sample 27.xlsx	IIVLEDGEIR	1	Ruminococcus sp.	Ruminococcus	Uncharacterised protein	SCH51413	0.36	35.4
Control	Sample 79.xlsx	LGEVASSISEVK	2	Ruminococcus sp.	Ruminococcus	ATPase involved in DNA repair	SCI16822	0.066	38
Control	Sample 19.xlsx	SIFCDNSGMPDSK	2	Anaerotruncus colihominis	Anaerotruncus	hypothetical protein B5F11_04200	OUP70652	0.000112	46
Control	Sample 14.xlsx	TLLYSLGANR	4	Anaerotruncus colihominis	Anaerotruncus	ABC transporter permease	WP_087300031	1.4	33.7
Control	Sample 6.xlsx	ILLVDYFLLK	2	Anaerotruncus massiliensis	Anaerotruncus	cytosine permease	WP_101548243	0.25	35.8
Case	Sample 104.xlsx	LLLYANDQR	1	Bacillus	Bacillus	MULTISPECIES: phosphotransferase	WP_069031842	3.3	32.5
Control	Sample 25.xlsx	LLLYSGDSR	1	Bacillus	Bacillus	MULTISPECIES: ribonuclease	WP_046130178	13	30.8
Control	Sample 58.xlsx	LLLFEVFK	1	Bacillus	Bacillus	MULTISPECIES: spore germination protein	WP_066194966	43	29.1
Control	Sample 12.xlsx	KNVLTKALGTDPDVQVEA	1	Bacillus	Bacillus	MULTISPECIES: Stp1/IreP family PP2C-type Ser/Thr phosphatase	WP_026586924	1.83e-08	57.9
Case	Sample 123.xlsx	SGPSTASAIVVTVK	1	Bacillus	Bacillus	MULTISPECIES: SH3 domain-containing protein	WP_098621720	0.002	43.1
Control	Sample 141.xlsx	KNVLTKALGTDPDVQVEA	1	Bacillus	Bacillus	MULTISPECIES: Stp1/IreP family PP2C-type Ser/Thr phosphatase	WP_026586924	1.83e-08	57.9
Control	Sample 14.xlsx	QTWHTEVEK	1	Bacillus acidiproducens	Bacillus	DUF86 domain-containing protein	WP_018661822	0.6	34.6
Control	Sample 54.xlsx	LLMSGELK	1	Bacillus aidingensis	Bacillus	FadR family transcriptional regulator	WP_035711075	88	28.2
Control	Sample 108.xlsx	KNPLVQSR	3	Bacillus altitudinis	Bacillus	AAA family ATPase	WP_098680395	86	28.2
Control	Sample 116.xlsx	NGLRANNR	3	Bacillus amyloliquefaciens	Bacillus	MULTISPECIES: hypothetical protein	WP_053574410	88	28.2
Control	Sample 133.xlsx	YCGNSNMK	2	Bacillus aryabhattai	Bacillus	serine acetyltransferase	WP_142299162	7.7	31.2
Control	Sample 33.xlsx	MVVPVDNK	2	Bacillus asahii	Bacillus	acetyltransferase	AZV41156	22	29.9
Control	Sample 36.xlsx	RPNDKRTK	1	Bacillus atrophaeus	Bacillus	phosphate ABC transporter ATP-binding protein	WP_106044133	44	29.1
Control	Sample 127.xlsx	EQHALTNK	3	Bacillus atrophaeus	Bacillus	STAS domain-containing protein	WP_106045906	62	28.6
Control	Sample 129.xlsx	EQHALTNK	3	Bacillus atrophaeus	Bacillus	STAS domain-containing protein	WP_106045906	62	28.6
Control	Sample 90.xlsx	QPVYPPTK	1	Bacillus azotoformans	Bacillus	hypothetical protein	WP_004431920	21	29.9
Control	Sample 63.xlsx	LSAMSSGYK	1	Bacillus badius	Bacillus	S-layer homology domain-containing protein	WP_052477357	13	30.8
Control	Sample 3.xlsx	AWLFGGSAK	4	Bacillus badius	Bacillus	hypothetical protein	WP_063442360	9.6	31.2
Control	Sample 125.xlsx	TSGYRMGK	1	Bacillus beveridgei	Bacillus	PucR family transcriptional regulator	WP_069365959	43	29.1
Control	Sample 91.xlsx	ALAGEVIALVTDAGMPGISDPGSELVAR	1	Bacillus beveridgei	Bacillus	16S rRNA (cytidine(1402)-2'-O)-methyltransferase	WP_084007453	5.25e-18	87.2
Case	Sample 49.xlsx	NCNDDGEK	1	Bacillus cecembensis	Bacillus	DUF3169 family protein	WP_057985296	22	29.9
Control	Sample 109.xlsx	LHFYNPGR	1	Bacillus cellulosilyticus	Bacillus	ROK family transcriptional regulator	WP_013487660	11	30.8
Case	Sample 26.xlsx	VAFITGASGGIGK	1	Bacillus cellulosilyticus	Bacillus	SDR family oxidoreductase	WP_013489027	0.01	40.5
Control	Sample 117.xlsx	QVKEQLDLK	1	Bacillus cereus	Bacillus	hypothetical protein	WP_002167219	6.8	31.6
Control	Sample 69.xlsx	LMAPKCK	1	Bacillus cereus	Bacillus	hypothetical protein	WP_046940428	199	26.9
Case	Sample 72.xlsx	LLVYDTSTR	1	Bacillus cereus	Bacillus	hypothetical protein ACS92_02330	KXI44990	7	31.6
Control	Sample 89.xlsx	QVKEQLDLK	1	Bacillus cereus	Bacillus	hypothetical protein	WP_002167219	6.8	31.6
Control	Sample 10.xlsx	PIVEEQPIVQK	1	Bacillus cereus	Bacillus	DNA translocase FtsK	WP_109630331	0.019	39.2
Control	Sample 25.xlsx	VGSAIEQAR	1	Bacillus cereus	Bacillus	methionine--tRNA ligase	WP_098339443	27	29.9
Case	Sample 31.xlsx	TGNEKLPTLLK	1	Bacillus cereus	Bacillus	abortive infection family protein	WP_098435276	0.16	36.7
Control	Sample 39.xlsx	PIVEEQPIVQK	1	Bacillus cereus	Bacillus	DNA translocase FtsK	WP_109630331	0.019	39.2
Case	Sample 61.xlsx	LTIIYVSDTGSTVK	1	Bacillus cereus	Bacillus	hypothetical protein	WP_000938783	0.000135	46
Control	Sample 89.xlsx	VGSAIEQAR	1	Bacillus cereus	Bacillus	methionine--tRNA ligase	WP_098339443	27	29.9
Control	Sample 106.xlsx	VGSAIEQAR	1	Bacillus cereus	Bacillus	methionine--tRNA ligase	WP_098339443	27	29.9
Control	Sample 124.xlsx	PIVEEQPIVQK	1	Bacillus cereus	Bacillus	DNA translocase FtsK	WP_109630331	0.019	39.2
Control	Sample 128.xlsx	LKNSIEFYQK	1	Bacillus cereus	Bacillus	VOC family protein	WP_002150715	0.18	36.3
Control	Sample 147.xlsx	PIVEEQPIVQK	1	Bacillus cereus	Bacillus	DNA translocase FtsK	WP_109630331	0.019	39.2
Control	Sample 25.xlsx	VATVLSQPK	13	Bacillus cereus BAG1X1-1	Bacillus	DeoR family transcriptional regulator	EOO22080	25	29.9
Case	Sample 26.xlsx	VATVLSQPK	13	Bacillus cereus BAG1X1-1	Bacillus	DeoR family transcriptional regulator	EOO22080	25	29.9
Control	Sample 33.xlsx	VATVLSQPK	13	Bacillus cereus BAG1X1-1	Bacillus	DeoR family transcriptional regulator	EOO22080	25	29.9
Case	Sample 57.xlsx	VATVLSQPK	13	Bacillus cereus BAG1X1-1	Bacillus	DeoR family transcriptional regulator	EOO22080	25	29.9
Case	Sample 26.xlsx	LLLYMNEK	1	Bacillus cereus Rock3-28	Bacillus	Uncharacterized MFS-type transporter	EEL32264	11	30.8
Control	Sample 44.xlsx	LLLYMNEK	1	Bacillus cereus Rock3-28	Bacillus	Uncharacterized MFS-type transporter	EEL32264	11	30.8
Case	Sample 49.xlsx	LLLYMNEK	1	Bacillus cereus Rock3-28	Bacillus	Uncharacterized MFS-type transporter	EEL32264	11	30.8
Case	Sample 104.xlsx	KAPLADELR	4	Bacillus cereus	Bacillus	uroporphyrinogen-III C-methyltransferase	WP_103747611	13	30.8
Control	Sample 114.xlsx	KAPLADELR	4	Bacillus cereus	Bacillus	uroporphyrinogen-III C-methyltransferase	WP_103747611	13	30.8
Control	Sample 93.xlsx	KAPLADELR	4	Bacillus cereus	Bacillus	uroporphyrinogen-III C-methyltransferase	WP_103747611	13	30.8
Control	Sample 96.xlsx	KAPLADELR	4	Bacillus cereus	Bacillus	uroporphyrinogen-III C-methyltransferase	WP_103747611	13	30.8
Control	Sample 111.xlsx	YPKEQGHR	6	Bacillus cereus	Bacillus	DUF3926 domain-containing protein	WP_085964727	16	30.3
Case	Sample 119.xlsx	YPKEQGHR	6	Bacillus cereus	Bacillus	DUF3926 domain-containing protein	WP_085964727	16	30.3
Control	Sample 126.xlsx	YWPEWAVR	1	Bacillus cihuensis	Bacillus	SidA/IucD/PvdA family monooxygenase	WP_028392476	0.67	34.1
Case	Sample 31.xlsx	YWPEWAVR	1	Bacillus cihuensis	Bacillus	SidA/IucD/PvdA family monooxygenase	WP_028392476	0.67	34.1
Control	Sample 81.xlsx	YWPEWAVR	1	Bacillus cihuensis	Bacillus	SidA/IucD/PvdA family monooxygenase	WP_028392476	0.67	34.1
Case	Sample 88.xlsx	YWPEWAVR	1	Bacillus cihuensis	Bacillus	SidA/IucD/PvdA family monooxygenase	WP_028392476	0.67	34.1
Case	Sample 98.xlsx	YWPEWAVR	1	Bacillus cihuensis	Bacillus	SidA/IucD/PvdA family monooxygenase	WP_028392476	0.67	34.1
Control	Sample 1.xlsx	EMPFHFK	1	Bacillus circulans	Bacillus	hypothetical protein	WP_061801282	35	29.1
Control	Sample 100.xlsx	EMPFHFK	1	Bacillus circulans	Bacillus	hypothetical protein	WP_061801282	35	29.1
Control	Sample 106.xlsx	EMPFHFK	1	Bacillus circulans	Bacillus	hypothetical protein	WP_061801282	35	29.1
Control	Sample 107.xlsx	EMPFHFK	1	Bacillus circulans	Bacillus	hypothetical protein	WP_061801282	35	29.1
Control	Sample 108.xlsx	EMPFHFK	1	Bacillus circulans	Bacillus	hypothetical protein	WP_061801282	35	29.1
Control	Sample 109.xlsx	EMPFHFK	1	Bacillus circulans	Bacillus	hypothetical protein	WP_061801282	35	29.1
Control	Sample 110.xlsx	EMPFHFK	1	Bacillus circulans	Bacillus	hypothetical protein	WP_061801282	35	29.1
Control	Sample 112.xlsx	EMPFHFK	1	Bacillus circulans	Bacillus	hypothetical protein	WP_061801282	35	29.1
Case	Sample 139.xlsx	EMPFHFK	1	Bacillus circulans	Bacillus	hypothetical protein	WP_061801282	35	29.1
Control	Sample 140.xlsx	EMPFHFK	1	Bacillus circulans	Bacillus	hypothetical protein	WP_061801282	35	29.1
Case	Sample 52.xlsx	EMPFHFK	1	Bacillus circulans	Bacillus	hypothetical protein	WP_061801282	35	29.1
Control	Sample 63.xlsx	EMPFHFK	1	Bacillus circulans	Bacillus	hypothetical protein	WP_061801282	35	29.1
Case	Sample 70.xlsx	EMPFHFK	1	Bacillus circulans	Bacillus	hypothetical protein	WP_061801282	35	29.1
Case	Sample 72.xlsx	EMPFHFK	1	Bacillus circulans	Bacillus	hypothetical protein	WP_061801282	35	29.1
Case	Sample 82.xlsx	EMPFHFK	1	Bacillus circulans	Bacillus	hypothetical protein	WP_061801282	35	29.1
Control	Sample 97.xlsx	EMPFHFK	1	Bacillus circulans	Bacillus	hypothetical protein	WP_061801282	35	29.1
Case	Sample 98.xlsx	EMPFHFK	1	Bacillus circulans	Bacillus	hypothetical protein	WP_061801282	35	29.1
Case	Sample 88.xlsx	YVEDADDK	2	Bacillus circulans	Bacillus	yteA family sporulation protein	TRZ36335	31	29.5
Control	Sample 89.xlsx	KGKVRHAR	3	Bacillus circulans	Bacillus	thiol reductant ABC exporter subunit CydC	WP_095330330	122	27.8
Control	Sample 107.xlsx	LLLQGASFR	1	Bacillus clarkii	Bacillus	serine/threonine protein kinase	WP_078593241	19	30.3
Control	Sample 34.xlsx	LNEFGDWK	1	Bacillus cucumis	Bacillus	class I SAM-dependent methyltransferase	WP_101646466	7.7	31.2
Case	Sample 72.xlsx	VPHYDVTK	1	Bacillus cucumis	Bacillus	amylopullulanase	WP_101649536	21	29.9
Control	Sample 5.xlsx	HMAHSNK	5	Bacillus endophyticus	Bacillus	spore coat protein YutH	WP_113749978	197	26.9
Control	Sample 36.xlsx	NVLMAPNR	1	Bacillus endozanthoxylicus	Bacillus	DUF3267 domain-containing protein	WP_150438112	22	29.9
Case	Sample 2.xlsx	DDLYGGDPSR	1	Bacillus fumarioli	Bacillus	RluA family pseudouridine synthase	WP_066368626	0.51	35
Control	Sample 125.xlsx	YSWGQSAR	1	Bacillus funiculus	Bacillus	glycogen synthase GlgA	WP_129730698	21	29.9
Control	Sample 24.xlsx	ESDFVTELR	2	Bacillus gottheilii	Bacillus	stage VI sporulation protein D	WP_066443137	4.7	32
Control	Sample 34.xlsx	KEPMAALEK	1	Bacillus halosaccharovorans	Bacillus	class I SAM-dependent methyltransferase	WP_078433212	4.7	32
Control	Sample 112.xlsx	YFGMLLCK	2	Bacillus halosaccharovorans	Bacillus	ABC transporter permease	WP_078434956	5.3	31.6
Case	Sample 62.xlsx	TYFMPPEK	3	Bacillus hemicellulosilyticus JCM 9152	Bacillus	2-isopropylmalate synthase	GAE32532	3.8	32
Case	Sample 78.xlsx	ELHSVEGK	2	Bacillus hemicellulosilyticus	Bacillus	HAMP domain-containing protein	WP_035346957	123	27.8
Control	Sample 1.xlsx	LCTVAKNK	4	Bacillus horikoshii	Bacillus	RNA polymerase sigma factor	WP_088017892	88	28.2
Case	Sample 113.xlsx	LCTVAKNK	4	Bacillus horikoshii	Bacillus	RNA polymerase sigma factor	WP_088017892	88	28.2
Case	Sample 115.xlsx	LCTVAKNK	4	Bacillus horikoshii	Bacillus	RNA polymerase sigma factor	WP_088017892	88	28.2
Control	Sample 151.xlsx	LCTVAKNK	4	Bacillus horikoshii	Bacillus	RNA polymerase sigma factor	WP_088017892	88	28.2
Control	Sample 17.xlsx	LCTVAKNK	4	Bacillus horikoshii	Bacillus	RNA polymerase sigma factor	WP_088017892	88	28.2
Case	Sample 2.xlsx	LCTVAKNK	4	Bacillus horikoshii	Bacillus	RNA polymerase sigma factor	WP_088017892	88	28.2
Control	Sample 4.xlsx	LCTVAKNK	4	Bacillus horikoshii	Bacillus	RNA polymerase sigma factor	WP_088017892	88	28.2
Case	Sample 50.xlsx	LCTVAKNK	4	Bacillus horikoshii	Bacillus	RNA polymerase sigma factor	WP_088017892	88	28.2
Case	Sample 51.xlsx	LCTVAKNK	4	Bacillus horikoshii	Bacillus	RNA polymerase sigma factor	WP_088017892	88	28.2
Control	Sample 75.xlsx	LCTVAKNK	4	Bacillus horikoshii	Bacillus	RNA polymerase sigma factor	WP_088017892	88	28.2
Control	Sample 84.xlsx	LCTVAKNK	4	Bacillus horikoshii	Bacillus	RNA polymerase sigma factor	WP_088017892	88	28.2
Control	Sample 91.xlsx	LCTVAKNK	4	Bacillus horikoshii	Bacillus	RNA polymerase sigma factor	WP_088017892	88	28.2
Control	Sample 95.xlsx	LCTVAKNK	4	Bacillus horikoshii	Bacillus	RNA polymerase sigma factor	WP_088017892	88	28.2
Control	Sample 40.xlsx	QHWMNWK	1	Bacillus jeotgali	Bacillus	sugar ABC transporter ATP-binding protein	WP_102264983	2.1	32.5
Control	Sample 7.xlsx	GEKGQAALK	1	Bacillus jeotgali	Bacillus	DUF664 domain-containing protein	WP_139378346	55	29.1
Case	Sample 121.xlsx	VGKWCPR	1	Bacillus koreensis	Bacillus	DinB family protein	WP_053400501	71	28.2
Control	Sample 19.xlsx	KALTFVNK	1	Bacillus licheniformis	Bacillus	mep operon protein MepB	WP_154995577	125	27.8
Case	Sample 130.xlsx	FTSSGGYK	1	Bacillus litoralis	Bacillus	RraA family protein	WP_066323779	176	27.4
Case	Sample 56.xlsx	NVHLELPK	1	Bacillus litoralis	Bacillus	urea ABC transporter ATP-binding subunit UrtE	WP_066339417	44	29.1
Control	Sample 59.xlsx	NVHLELPK	1	Bacillus litoralis	Bacillus	urea ABC transporter ATP-binding subunit UrtE	WP_066339417	44	29.1
Control	Sample 83.xlsx	DVDSWNDR	1	Bacillus litoralis	Bacillus	glycosyltransferase	WP_146945662	7.7	31.2
Control	Sample 69.xlsx	HEKVYVGDK	1	Bacillus marisflavi	Bacillus	hypothetical protein	WP_121619701	3.4	32.5
Case	Sample 16.xlsx	YFAVPVGK	1	Bacillus massiliogabonensis	Bacillus	deoxyuridine 5'-triphosphate nucleotidohydrolase	WP_102271329	62	28.6
Control	Sample 28.xlsx	YFAVPVGK	1	Bacillus massiliogabonensis	Bacillus	deoxyuridine 5'-triphosphate nucleotidohydrolase	WP_102271329	62	28.6
Control	Sample 29.xlsx	YFAVPVGK	1	Bacillus massiliogabonensis	Bacillus	deoxyuridine 5'-triphosphate nucleotidohydrolase	WP_102271329	62	28.6
Control	Sample 112.xlsx	LMLYDVNK	1	Bacillus megaterium	Bacillus	FtsX-like permease family protein	WP_146273914	11	30.8
Control	Sample 33.xlsx	LMLYDVNK	1	Bacillus megaterium	Bacillus	FtsX-like permease family protein	WP_146273914	11	30.8
Control	Sample 34.xlsx	MTVMELDK	1	Bacillus megaterium	Bacillus	DUF1599 domain-containing protein	WP_140451002	7.8	31.2
Control	Sample 92.xlsx	GCMQPMK	1	Bacillus muralis	Bacillus	alanine--glyoxylate aminotransferase family protein	WP_064466759	34	29.1
Control	Sample 53.xlsx	VPNPVQER	8	Bacillus muralis	Bacillus	dipeptide ABC transporter ATP-binding protein	WP_064465525	31	29.5
Case	Sample 130.xlsx	DNYMSHK	1	Bacillus mycoides	Bacillus	hypothetical protein	WP_050551652	69	28.2
Control	Sample 114.xlsx	YDDTNSMK	2	Bacillus mycoides	Bacillus	SGNH/GDSL hydrolase family protein	WP_088073981	11	30.8
Control	Sample 135.xlsx	NRKGPSPR	2	Bacillus mycoides	Bacillus	AAA family ATPase	WP_098167820	86	28.2
Case	Sample 130.xlsx	QNGCTFR	12	Bacillus nakamurai	Bacillus	non-ribosomal peptide synthetase	WP_061521205	193	26.9
Case	Sample 68.xlsx	QNGCTFR	12	Bacillus nakamurai	Bacillus	non-ribosomal peptide synthetase	WP_061521205	193	26.9
Control	Sample 94.xlsx	QNGCTFR	12	Bacillus nakamurai	Bacillus	non-ribosomal peptide synthetase	WP_061521205	193	26.9
Control	Sample 35.xlsx	LLLYALSSR	1	Bacillus natronophilus	Bacillus	GerAB/ArcD/ProY family transporter	WP_138809688	19	30.3
Control	Sample 33.xlsx	LLNGPNMR	1	Bacillus oceanisediminis	Bacillus	hypothetical protein	WP_144481499	22	29.9
Case	Sample 55.xlsx	DSVLGPKK	1	Bacillus okhensis	Bacillus	spore protease YyaC	WP_034628089	251	26.9
Control	Sample 131.xlsx	HNAHKVSK	12	Bacillus paralicheniformis	Bacillus	amino acid adenylation domain-containing protein	WP_130627117	86	28.2
Control	Sample 145.xlsx	HNAHKVSK	12	Bacillus paralicheniformis	Bacillus	amino acid adenylation domain-containing protein	WP_130627117	86	28.2
Control	Sample 18.xlsx	WHMSNLLK	1	Bacillus patagoniensis	Bacillus	ATP-dependent helicase	WP_078391725	3.7	32
Case	Sample 99.xlsx	VSSVEEEMR	1	Bacillus polygoni	Bacillus	carboxypeptidase regulatory-like domain-containing protein	WP_088035325	3.3	32.5
Control	Sample 69.xlsx	YVNLEWR	1	Bacillus praedii	Bacillus	type I pullulanase	WP_057761280	34	29.1
Case	Sample 130.xlsx	ENMNVAMK	1	Bacillus pseudofirmus	Bacillus	ABC transporter ATP-binding protein	WP_012960131	7.7	31.2
Control	Sample 24.xlsx	ALVEQYIQPELK	1	Bacillus pseudofirmus	Bacillus	DNA double-strand break repair nuclease NurA	WP_075388488	0.002	42.2
Control	Sample 109.xlsx	EVLLSVLQR	1	Bacillus pseudomycoides	Bacillus	4-hydroxy-2-oxovalerate aldolase	WP_154711598	13	30.8
Control	Sample 110.xlsx	EVLLSVLQR	1	Bacillus pseudomycoides	Bacillus	4-hydroxy-2-oxovalerate aldolase	WP_154711598	13	30.8
Case	Sample 130.xlsx	EVLLSVLQR	1	Bacillus pseudomycoides	Bacillus	4-hydroxy-2-oxovalerate aldolase	WP_154711598	13	30.8
Control	Sample 131.xlsx	EVLLSVLQR	1	Bacillus pseudomycoides	Bacillus	4-hydroxy-2-oxovalerate aldolase	WP_154711598	13	30.8
Control	Sample 135.xlsx	EVLLSVLQR	1	Bacillus pseudomycoides	Bacillus	4-hydroxy-2-oxovalerate aldolase	WP_154711598	13	30.8
Control	Sample 17.xlsx	EVLLSVLQR	1	Bacillus pseudomycoides	Bacillus	4-hydroxy-2-oxovalerate aldolase	WP_154711598	13	30.8
Control	Sample 36.xlsx	EVLLSVLQR	1	Bacillus pseudomycoides	Bacillus	4-hydroxy-2-oxovalerate aldolase	WP_154711598	13	30.8
Control	Sample 84.xlsx	LQVWYEEK	2	Bacillus pseudomycoides	Bacillus	HAMP domain-containing protein	WP_154709075	3.8	32
Control	Sample 133.xlsx	AVLLYDWSK	33	Bacillus pumilus	Bacillus	GNAT family N-acetyltransferase	WP_113767840	1.7	33.3
Control	Sample 143.xlsx	YLGSTLCK	3	Bacillus pumilus	Bacillus	hypothetical protein	WP_117731072	62	28.6
Control	Sample 144.xlsx	YLGSTLCK	3	Bacillus pumilus	Bacillus	hypothetical protein	WP_117731072	62	28.6
Control	Sample 100.xlsx	FRYSANSK	1	Bacillus safensis	Bacillus	hypothetical protein	WP_024424066	62	28.6
Control	Sample 75.xlsx	QPLNGFTK	1	Bacillus saganii	Bacillus	hypothetical protein	WP_117325924	62	28.6
Control	Sample 108.xlsx	SAPWLSSFK	1	Bacillus salarius	Bacillus	hypothetical protein	WP_125558798	4.7	32
Control	Sample 37.xlsx	FVLSLQYK	1	Bacillus salarius	Bacillus	hypothetical protein	WP_125558411	44	29.1
Control	Sample 18.xlsx	RPMKDKNR	1	Bacillus salsus	Bacillus	hypothetical protein SAMN05216565_105142	SDP69244	11	30.8
Control	Sample 105.xlsx	KVRMADPK	1	Bacillus solimangrovi	Bacillus	UDP-glucose/GDP-mannose dehydrogenase family protein	WP_069716943	30	29.5
Case	Sample 72.xlsx	FAHYAFTR	1	Bacillus sp. 03113	Bacillus	LysM peptidoglycan-binding domain-containing protein	WP_141431892	15	30.3
Control	Sample 102.xlsx	LSLNGVVK	2	Bacillus sp. 196mf	Bacillus	tetratricopeptide repeat protein	PYE86570	352	26.5
Control	Sample 103.xlsx	LSLNGVVK	2	Bacillus sp. 196mf	Bacillus	tetratricopeptide repeat protein	PYE86570	352	26.5
Control	Sample 147.xlsx	LSLNGVVK	2	Bacillus sp. 196mf	Bacillus	tetratricopeptide repeat protein	PYE86570	352	26.5
Control	Sample 94.xlsx	LSLNGVVK	2	Bacillus sp. 196mf	Bacillus	tetratricopeptide repeat protein	PYE86570	352	26.5
Control	Sample 101.xlsx	SPPAEPNK	1	Bacillus sp. 2_A_57_CT2	Bacillus	hypothetical protein	WP_009331345	86	28.2
Control	Sample 105.xlsx	SPPAEPNK	1	Bacillus sp. 2_A_57_CT2	Bacillus	hypothetical protein	WP_009331345	86	28.2
Control	Sample 108.xlsx	YRVPGKRR	1	Bacillus sp. 2B10	Bacillus	OsmC family protein	WP_125657303	31	29.5
Control	Sample 124.xlsx	TELLKDQFR	2	Bacillus sp. AFS094228	Bacillus	DEAD/DEAH box helicase	WP_098936036	3.3	32.5
Control	Sample 27.xlsx	LPGEVVGLK	1	Bacillus sp. BHET2	Bacillus	penicillin-binding protein 2	WP_138776612	27	29.9
Control	Sample 108.xlsx	LFGVVNVR	1	Bacillus sp. DSL-17	Bacillus	sporulation protein YqfD	WP_136353290	87	28.2
Control	Sample 109.xlsx	HVAEMAFMK	1	Bacillus sp. E(2018)	Bacillus	FAD-dependent oxidoreductase	WP_137792011	0.58	34.6
Control	Sample 84.xlsx	YGTLSHDK	1	Bacillus sp. E(2018)	Bacillus	glycosyltransferase family 4 protein	WP_137790963	61	28.6
Control	Sample 133.xlsx	ESLVQYKK	1	Bacillus sp. FJAT-18017	Bacillus	GNAT family N-acetyltransferase	WP_053599769	63	28.6
Control	Sample 111.xlsx	DNCMSKK	2	Bacillus sp. FJAT-21945	Bacillus	hypothetical protein	WP_156319167	137	27.4
Control	Sample 100.xlsx	NDDLLSLPK	1	Bacillus sp. FJAT-25496	Bacillus	hypothetical protein	WP_057776950	9.4	31.2
Control	Sample 110.xlsx	NDDLLSLPK	1	Bacillus sp. FJAT-25496	Bacillus	hypothetical protein	WP_057776950	9.4	31.2
Control	Sample 33.xlsx	NDDLLSLPK	1	Bacillus sp. FJAT-25496	Bacillus	hypothetical protein	WP_057776950	9.4	31.2
Control	Sample 91.xlsx	SLTYCHK	1	Bacillus sp. FJAT-25496	Bacillus	helix-turn-helix transcriptional regulator	WP_057772922	197	26.9
Control	Sample 30.xlsx	NDDLLSLPK	1	Bacillus sp. FJAT-25496	Bacillus	hypothetical protein	WP_057776950	9.4	31.2
Case	Sample 57.xlsx	NDDLLSLPK	1	Bacillus sp. FJAT-25496	Bacillus	hypothetical protein	WP_057776950	9.4	31.2
Case	Sample 68.xlsx	NDDLLSLPK	1	Bacillus sp. FJAT-25496	Bacillus	hypothetical protein	WP_057776950	9.4	31.2
Control	Sample 69.xlsx	NDDLLSLPK	1	Bacillus sp. FJAT-25496	Bacillus	hypothetical protein	WP_057776950	9.4	31.2
Control	Sample 109.xlsx	CDQNVLSK	1	Bacillus sp. FJAT-27264	Bacillus	hypothetical protein	WP_066371158	44	29.1
Control	Sample 122.xlsx	SHAILGANNR	1	Bacillus sp. FJAT-27264	Bacillus	hypothetical protein	WP_066373800	1.4	33.7
Control	Sample 24.xlsx	MDKSKEVR	1	Bacillus sp. FJAT-28004	Bacillus	hypothetical protein	WP_054029168	31	29.5
Control	Sample 108.xlsx	NSTAVYVK	1	Bacillus sp. FJAT-29937	Bacillus	helix-turn-helix domain-containing protein	WP_066297962	122	27.8
Control	Sample 30.xlsx	RFQGLSPK	1	Bacillus sp. FJAT-44876	Bacillus	hypothetical protein	WP_096190055	88	28.2
Control	Sample 33.xlsx	VTLFGVDVVK	1	Bacillus sp. FJAT-44876	Bacillus	ATP-binding cassette domain-containing protein	WP_096189836	1.4	33.7
Control	Sample 35.xlsx	LLNFKAMK	2	Bacillus sp. FJAT-45122	Bacillus	ABC transporter ATP-binding protein	WP_100332987	30	29.5
Control	Sample 8.xlsx	LLNFKAMK	2	Bacillus sp. FJAT-45122	Bacillus	ABC transporter ATP-binding protein	WP_100332987	30	29.5
Control	Sample 89.xlsx	NLMFEKKR	1	Bacillus sp. FJAT-45385	Bacillus	ABC transporter ATP-binding protein	WP_088102940	11	30.8
Control	Sample 116.xlsx	FELCSKHGR	1	Bacillus sp. FJAT-46582	Bacillus	transcription-repair coupling factor	WP_100332739	2.3	32.9
Case	Sample 121.xlsx	FPEKGKWR	1	Bacillus sp. HB172195	Bacillus	hypothetical protein	WP_138129263	7.7	31.2
Control	Sample 10.xlsx	LDTYFLAQGIIR	1	Bacillus sp. HB172195	Bacillus	ATP-dependent DNA helicase	WP_138128267	0.002	42.2
Control	Sample 33.xlsx	LDTYFLAQGIIR	1	Bacillus sp. HB172195	Bacillus	ATP-dependent DNA helicase	WP_138128267	0.002	42.2
Control	Sample 86.xlsx	LDTYFLAQGIIR	1	Bacillus sp. HB172195	Bacillus	ATP-dependent DNA helicase	WP_138128267	0.002	42.2
Case	Sample 104.xlsx	LDTYFLAQGIIR	1	Bacillus sp. HB172195	Bacillus	ATP-dependent DNA helicase	WP_138128267	0.002	42.2
Control	Sample 141.xlsx	LDTYFLAQGIIR	1	Bacillus sp. HB172195	Bacillus	ATP-dependent DNA helicase	WP_138128267	0.002	42.2
Control	Sample 58.xlsx	LTGCTDFSK	1	Bacillus sp. J37	Bacillus	M15 family metallopeptidase	WP_026560724	6.7	31.6
Control	Sample 36.xlsx	NETMAEVR	1	Bacillus sp. JS	Bacillus	hypothetical protein MY9_1250	AFI27788	24	29.9
Control	Sample 129.xlsx	EEWTASLKK	1	Bacillus sp. KQ-3	Bacillus	alpha-L-glutamate ligase	WP_122899741	3.3	32.5
Case	Sample 82.xlsx	EEWTASLKK	1	Bacillus sp. KQ-3	Bacillus	alpha-L-glutamate ligase	WP_122899741	3.3	32.5
Case	Sample 85.xlsx	EEWTASLKK	1	Bacillus sp. KQ-3	Bacillus	alpha-L-glutamate ligase	WP_122899741	3.3	32.5
Control	Sample 23.xlsx	ETPFGAQK	1	Bacillus sp. LK7	Bacillus	phage baseplate upper protein	WP_048367307	87	28.2
Control	Sample 25.xlsx	FTPMEPGK	1	Bacillus sp. Marseille-P3800	Bacillus	cysteine--tRNA ligase	WP_099305503	15	30.3
Control	Sample 101.xlsx	TAVMTGNK	2	Bacillus sp. NFR08	Bacillus	lysoplasmalogenase	WP_114345061	88	28.2
Control	Sample 19.xlsx	LLVSGPPTR	1	Bacillus sp. P16(2019)	Bacillus	protein kinase family protein	WP_143850273	19	30.3
Control	Sample 136.xlsx	TYMKEGGR	1	Bacillus sp. SDF0016	Bacillus	amino acid adenylation domain-containing protein	WP_142946742	21	29.9
Control	Sample 136.xlsx	FNPHMNK	5	Bacillus sp. SJS	Bacillus	HAD family hydrolase	WP_035406492	49	28.6
Control	Sample 126.xlsx	QLPPAMSK	2	Bacillus sp. Soil768D1	Bacillus	DHA2 family efflux MFS transporter permease subunit	WP_057215712	43	29.1
Control	Sample 58.xlsx	ESNHFSLR	1	Bacillus sp. SYSU G01002	Bacillus	accessory Sec system translocase SecA2	WP_153126658	43	29.1
Case	Sample 88.xlsx	GVNYFTVR	1	Bacillus sp. URHB0009	Bacillus	formimidoylglutamase	WP_027319904	31	29.5
Control	Sample 34.xlsx	NKALVSMR	1	Bacillus sp. V59.32b	Bacillus	protein xpaC	WP_117305556	62	28.6
Case	Sample 98.xlsx	NKALVSMR	1	Bacillus sp. V59.32b	Bacillus	protein xpaC	WP_117305556	62	28.6
Case	Sample 99.xlsx	NKALVSMR	1	Bacillus sp. V59.32b	Bacillus	protein xpaC	WP_117305556	62	28.6
Control	Sample 17.xlsx	VLLLGDKDGK	1	Bacillus sp. WN066	Bacillus	FAD:protein FMN transferase	WP_133334281	2.9	32.9
Control	Sample 17.xlsx	KEDLHSPR	4	Bacillus sporothermodurans	Bacillus	DUF3231 family protein	WP_108071181	43	29.1
Control	Sample 25.xlsx	KEDLHSPR	4	Bacillus sporothermodurans	Bacillus	DUF3231 family protein	WP_108071181	43	29.1
Control	Sample 66.xlsx	QSSDYSFFK	2	Bacillus subtilis	Bacillus	endo-1, 4-beta-glucanase EglS	WP_129134284	3.3	32.5
Case	Sample 70.xlsx	QSSDYSFFK	2	Bacillus subtilis	Bacillus	endo-1, 4-beta-glucanase EglS	WP_129134284	3.3	32.5
Case	Sample 78.xlsx	QSSDYSFFK	2	Bacillus subtilis	Bacillus	endo-1, 4-beta-glucanase EglS	WP_129134284	3.3	32.5
Control	Sample 27.xlsx	EPLYGRPAR	2	Bacillus swezeyi	Bacillus	amino acid adenylation domain-containing protein	WP_150195601	3.3	32.5
Control	Sample 86.xlsx	DAAHGNNR	1	Bacillus taeanensis	Bacillus	ribonuclease J	WP_113805616	86	28.2
Control	Sample 95.xlsx	VTVTSEESR	1	Bacillus thermoamylovorans	Bacillus	DUF4127 family protein	WP_034773089	19	30.3
Control	Sample 94.xlsx	KYLELHHK	1	Bacillus thuringiensis	Bacillus	helix-turn-helix transcriptional regulator	WP_088115365	15	30.3
Control	Sample 132.xlsx	GKLACPDK	4	Bacillus thuringiensis serovar thuringiensis str. T01001	Bacillus	Transposase for insertion sequence element IS231B	EEM31684	87	28.2
Control	Sample 48.xlsx	LQTMSAAVK	3	Bacillus thuringiensis	Bacillus	hypothetical protein	WP_095021638	14	30.8
Case	Sample 104.xlsx	YLAWTFK	7	Bacillus thuringiensis	Bacillus	CPBP family intramembrane metalloprotease	WP_088054864	70	28.2
Control	Sample 112.xlsx	NKKRSGDK	1	Bacillus vallismortis	Bacillus	3D domain-containing protein	WP_026014566	176	27.4
Control	Sample 148.xlsx	NQVRSKTK	1	Bacillus vireti	Bacillus	lipoprotein	WP_024026289	124	27.8
Control	Sample 149.xlsx	QVEMASAVR	1	Bacillus wakoensis	Bacillus	efflux RND transporter permease subunit	WP_081727592	6.6	31.6
Case	Sample 72.xlsx	DHRLVPSK	5	Bacillus wiedmannii	Bacillus	hypothetical protein	WP_098823179	63	28.6
Case	Sample 52.xlsx	NSPKVSWLR	2	Bacillus safensis	Bacillus	MULTISPECIES: Z1 domain-containing protein	WP_052472195	2.3	32.9
Case	Sample 99.xlsx	NSPKVSWLR	2	Bacillus safensis	Bacillus	MULTISPECIES: Z1 domain-containing protein	WP_052472195	2.3	32.9
Control	Sample 122.xlsx	KPLYDKMR	1	Bacteriodetes bacterium	Bacteriodetes	IS200/IS605 family transposase	KAB2917537	7.8	31.2
Control	Sample 48.xlsx	NCGQDDDK	1	Bacteriodetes bacterium	Bacteriodetes	hypothetical protein EPN82_13305	TAL67745	21	29.9
Control	Sample 54.xlsx	YENANPGR	1	Bacteriodetes bacterium	Bacteriodetes	polysaccharide deacetylase	TAL65564	31	29.5
Control	Sample 14.xlsx	VMMVEGQK	1	Bacterioplanes sanyensis	Bacterioplanes	MFS transporter	WP_094060058	11	30.8
Case	Sample 70.xlsx	LGQYADPTAK	1	Bacteroidales	Bacteroidales	MULTISPECIES: efflux RND transporter periplasmic adaptor subunit	WP_154326466	1	34.1
Control	Sample 90.xlsx	LGQYADPTAK	1	Bacteroidales	Bacteroidales	MULTISPECIES: efflux RND transporter periplasmic adaptor subunit	WP_154326466	1	34.1
Control	Sample 77.xlsx	VPYGATSR	1	Bacteroides bouchesdurhonensis	Bacteroides	virulence protein E	WP_077155740	125	27.8
Control	Sample 45.xlsx	KDGKVVAVKDK	10	Bacteroides caccae	Bacteroides	peptidoglycan DD-metalloendopeptidase family protein	WP_055173368	0.31	35.8
Control	Sample 101.xlsx	EGSNTPVK	2	Bacteroides clarus	Bacteroides	cupin domain protein	CDB83873	178	27.4
Case	Sample 98.xlsx	LLLSANSNR	2	Bacteroides clarus	Bacteroides	NACHT domain-containing protein	WP_118481681	27	29.9
Case	Sample 70.xlsx	KGFNSTLK	1	Bacteroides dorei	Bacteroides	hypothetical protein	WP_118428972	180	27.4
Control	Sample 122.xlsx	DFSLYELVK	3	Bacteroides dorei	Bacteroides	DNA helicase	AII69149	3.3	32.5
Control	Sample 100.xlsx	EYNQLDETR	1	Bacteroides eggerthii	Bacteroides	hypothetical protein	WP_118364165	1.2	33.7
Control	Sample 90.xlsx	EYNQLDETR	1	Bacteroides eggerthii	Bacteroides	hypothetical protein	WP_118364165	1.2	33.7
Control	Sample 84.xlsx	FPLDVGKK	1	Bacteroides finegoldii	Bacteroides	DNA-binding protein	WP_007762476	86	28.2
Control	Sample 77.xlsx	AQASMEGR	1	Bacteroides fragilis	Bacteroides	SDR family oxidoreductase	WP_005807491	87	28.2
Control	Sample 81.xlsx	VGSALQNNK	18	Bacteroides fragilis 638R	Bacteroides	putative transmembrane protein	CBW23773	28	29.9
Control	Sample 101.xlsx	NTVEEPTR	1	Bacteroides intestinalis	Bacteroides	hypothetical protein	WP_118221485	43	29.1
Case	Sample 119.xlsx	LDFVANQK	2	Bacteroides intestinalis	Bacteroides	Uncharacterised protein	VYT52702	61	28.6
Control	Sample 120.xlsx	LDFVANQK	2	Bacteroides intestinalis	Bacteroides	Uncharacterised protein	VYT52702	61	28.6
Control	Sample 15.xlsx	LDFVANQK	2	Bacteroides intestinalis	Bacteroides	Uncharacterised protein	VYT52702	61	28.6
Control	Sample 63.xlsx	LDFVANQK	2	Bacteroides intestinalis	Bacteroides	Uncharacterised protein	VYT52702	61	28.6
Case	Sample 70.xlsx	LDFVANQK	2	Bacteroides intestinalis	Bacteroides	Uncharacterised protein	VYT52702	61	28.6
Control	Sample 79.xlsx	LDFVANQK	2	Bacteroides intestinalis	Bacteroides	Uncharacterised protein	VYT52702	61	28.6
Control	Sample 89.xlsx	LDFVANQK	2	Bacteroides intestinalis	Bacteroides	Uncharacterised protein	VYT52702	61	28.6
Control	Sample 93.xlsx	LDFVANQK	2	Bacteroides intestinalis	Bacteroides	Uncharacterised protein	VYT52702	61	28.6
Case	Sample 98.xlsx	LDFVANQK	2	Bacteroides intestinalis	Bacteroides	Uncharacterised protein	VYT52702	61	28.6
Control	Sample 134.xlsx	LLNYAAMAK	1	Bacteroides plebeius	Bacteroides	hypothetical protein BHV76_06280	OKZ10484	4.7	32
Control	Sample 101.xlsx	RPLVNQPR	1	Bacteroides pyogenes	Bacteroides	hypothetical protein	WP_148730675	30	29.5
Control	Sample 63.xlsx	QYDNDDDK	1	Bacteroides pyogenes	Bacteroides	hypothetical protein	WP_021646063	11	30.8
Control	Sample 39.xlsx	YGTMTTVR	1	Bacteroides salanitronis	Bacteroides	hypothetical protein	WP_013618032	21	29.9
Case	Sample 16.xlsx	YAGHRGMK	6	Bacteroides salyersiae	Bacteroides	T9SS type A sorting domain-containing protein	WP_007478776	21	29.9
Control	Sample 39.xlsx	EEVNAEPR	1	Bacteroides sartorii	Bacteroides	RNA-directed DNA polymerase	WP_016275923	43	29.1
Case	Sample 56.xlsx	SLDMARKK	3	Bacteroides sp. 2_2_4	Bacteroides	DNA topoisomerase	EEO57980	61	28.6
Control	Sample 147.xlsx	LKVSGLDAK	2	Bacteroides sp. 43_108	Bacteroides	hypothetical protein BHV77_01945	OKZ26162	54	29.1
Control	Sample 108.xlsx	ENYNNPQLR	2	Bacteroides sp. 44_46	Bacteroides	hypothetical protein BHV73_11050	OKY98982	0.82	34.1
Control	Sample 66.xlsx	EHVHKGQK	2	Bacteroides sp. AM16-13	Bacteroides	efflux RND transporter periplasmic adaptor subunit	WP_120145121	43	29.1
Control	Sample 97.xlsx	KALHSCGK	1	Bacteroides sp. CAG:443	Bacteroides	putative uncharacterized protein	CDB99477	123	27.8
Control	Sample 96.xlsx	LPSEGDPSK	1	Bacteroides sp. CAG:633	Bacteroides	uncharacterized protein BN744_01043	CDB09707	19	30.3
Control	Sample 53.xlsx	LLGDVDVPR	1	Bacteroides sp. CAG:770	Bacteroides	conserved domain protein	CDC64574	9.4	31.2
Case	Sample 56.xlsx	LLGDVDVPR	1	Bacteroides sp. CAG:770	Bacteroides	conserved domain protein	CDC64574	9.4	31.2
Control	Sample 6.xlsx	FDHNDAKR	1	Bacteroides sp. SM23_62_1	Bacteroides	mandelate racemase	KPK87730	22	29.9
Control	Sample 59.xlsx	MGRHYDGK	1	Bacteroides thetaiotaomicron	Bacteroides	glycerol acyltransferase	KAB4445192	11	30.8
Control	Sample 1.xlsx	SYCMMTK	5	Bacteroides thetaiotaomicron	Bacteroides	periplasmic beta-glucosidase	SQA32308	24	29.5
Control	Sample 114.xlsx	SYCMMTK	5	Bacteroides thetaiotaomicron	Bacteroides	periplasmic beta-glucosidase	SQA32308	24	29.5
Control	Sample 15.xlsx	MCAGLSPEK	1	Bacteroides uniformis str. 3978 T3 i	Bacteroides	hypothetical protein M093_1946	KDS60144	3.5	32.5
Case	Sample 119.xlsx	LWVFGQSK	3	Bacteroides uniformis	Bacteroides	TonB-dependent receptor	WP_087332489	21	29.9
Control	Sample 100.xlsx	LTGFLKPGK	1	Bacteroides vulgatus	Bacteroides	glycoside hydrolase family 2	WP_016271716	19	30.3
Control	Sample 101.xlsx	LTGFLKPGK	1	Bacteroides vulgatus	Bacteroides	glycoside hydrolase family 2	WP_016271716	19	30.3
Control	Sample 102.xlsx	LTGFLKPGK	1	Bacteroides vulgatus	Bacteroides	glycoside hydrolase family 2	WP_016271716	19	30.3
Control	Sample 103.xlsx	LTGFLKPGK	1	Bacteroides vulgatus	Bacteroides	glycoside hydrolase family 2	WP_016271716	19	30.3
Case	Sample 104.xlsx	LTGFLKPGK	1	Bacteroides vulgatus	Bacteroides	glycoside hydrolase family 2	WP_016271716	19	30.3
Control	Sample 105.xlsx	LTGFLKPGK	1	Bacteroides vulgatus	Bacteroides	glycoside hydrolase family 2	WP_016271716	19	30.3
Control	Sample 106.xlsx	LTGFLKPGK	1	Bacteroides vulgatus	Bacteroides	glycoside hydrolase family 2	WP_016271716	19	30.3
Control	Sample 109.xlsx	LTGFLKPGK	1	Bacteroides vulgatus	Bacteroides	glycoside hydrolase family 2	WP_016271716	19	30.3
Control	Sample 110.xlsx	LTGFLKPGK	1	Bacteroides vulgatus	Bacteroides	glycoside hydrolase family 2	WP_016271716	19	30.3
Control	Sample 111.xlsx	LTGFLKPGK	1	Bacteroides vulgatus	Bacteroides	glycoside hydrolase family 2	WP_016271716	19	30.3
Control	Sample 112.xlsx	LTGFLKPGK	1	Bacteroides vulgatus	Bacteroides	glycoside hydrolase family 2	WP_016271716	19	30.3
Control	Sample 116.xlsx	LTGFLKPGK	1	Bacteroides vulgatus	Bacteroides	glycoside hydrolase family 2	WP_016271716	19	30.3
Control	Sample 117.xlsx	LTGFLKPGK	1	Bacteroides vulgatus	Bacteroides	glycoside hydrolase family 2	WP_016271716	19	30.3
Control	Sample 120.xlsx	LTGFLKPGK	1	Bacteroides vulgatus	Bacteroides	glycoside hydrolase family 2	WP_016271716	19	30.3
Control	Sample 122.xlsx	LTGFLKPGK	1	Bacteroides vulgatus	Bacteroides	glycoside hydrolase family 2	WP_016271716	19	30.3
Control	Sample 124.xlsx	LTGFLKPGK	1	Bacteroides vulgatus	Bacteroides	glycoside hydrolase family 2	WP_016271716	19	30.3
Control	Sample 127.xlsx	LTGFLKPGK	1	Bacteroides vulgatus	Bacteroides	glycoside hydrolase family 2	WP_016271716	19	30.3
Case	Sample 130.xlsx	LTGFLKPGK	1	Bacteroides vulgatus	Bacteroides	glycoside hydrolase family 2	WP_016271716	19	30.3
Control	Sample 131.xlsx	LTGFLKPGK	1	Bacteroides vulgatus	Bacteroides	glycoside hydrolase family 2	WP_016271716	19	30.3
Control	Sample 132.xlsx	LTGFLKPGK	1	Bacteroides vulgatus	Bacteroides	glycoside hydrolase family 2	WP_016271716	19	30.3
Control	Sample 134.xlsx	LTGFLKPGK	1	Bacteroides vulgatus	Bacteroides	glycoside hydrolase family 2	WP_016271716	19	30.3
Control	Sample 136.xlsx	LTGFLKPGK	1	Bacteroides vulgatus	Bacteroides	glycoside hydrolase family 2	WP_016271716	19	30.3
Control	Sample 137.xlsx	LTGFLKPGK	1	Bacteroides vulgatus	Bacteroides	glycoside hydrolase family 2	WP_016271716	19	30.3
Control	Sample 147.xlsx	LTGFLKPGK	1	Bacteroides vulgatus	Bacteroides	glycoside hydrolase family 2	WP_016271716	19	30.3
Case	Sample 22.xlsx	LTGFLKPGK	1	Bacteroides vulgatus	Bacteroides	glycoside hydrolase family 2	WP_016271716	19	30.3
Control	Sample 35.xlsx	LTGFLKPGK	1	Bacteroides vulgatus	Bacteroides	glycoside hydrolase family 2	WP_016271716	19	30.3
Case	Sample 41.xlsx	LTGFLKPGK	1	Bacteroides vulgatus	Bacteroides	glycoside hydrolase family 2	WP_016271716	19	30.3
Control	Sample 47.xlsx	LTGFLKPGK	1	Bacteroides vulgatus	Bacteroides	glycoside hydrolase family 2	WP_016271716	19	30.3
Case	Sample 50.xlsx	LTGFLKPGK	1	Bacteroides vulgatus	Bacteroides	glycoside hydrolase family 2	WP_016271716	19	30.3
Case	Sample 51.xlsx	LTGFLKPGK	1	Bacteroides vulgatus	Bacteroides	glycoside hydrolase family 2	WP_016271716	19	30.3
Control	Sample 53.xlsx	LTGFLKPGK	1	Bacteroides vulgatus	Bacteroides	glycoside hydrolase family 2	WP_016271716	19	30.3
Case	Sample 55.xlsx	LTGFLKPGK	1	Bacteroides vulgatus	Bacteroides	glycoside hydrolase family 2	WP_016271716	19	30.3
Case	Sample 61.xlsx	LTGFLKPGK	1	Bacteroides vulgatus	Bacteroides	glycoside hydrolase family 2	WP_016271716	19	30.3
Control	Sample 64.xlsx	LTGFLKPGK	1	Bacteroides vulgatus	Bacteroides	glycoside hydrolase family 2	WP_016271716	19	30.3
Case	Sample 70.xlsx	LTGFLKPGK	1	Bacteroides vulgatus	Bacteroides	glycoside hydrolase family 2	WP_016271716	19	30.3
Control	Sample 74.xlsx	LTGFLKPGK	1	Bacteroides vulgatus	Bacteroides	glycoside hydrolase family 2	WP_016271716	19	30.3
Control	Sample 77.xlsx	LTGFLKPGK	1	Bacteroides vulgatus	Bacteroides	glycoside hydrolase family 2	WP_016271716	19	30.3
Control	Sample 91.xlsx	LTGFLKPGK	1	Bacteroides vulgatus	Bacteroides	glycoside hydrolase family 2	WP_016271716	19	30.3
Control	Sample 94.xlsx	LTGFLKPGK	1	Bacteroides vulgatus	Bacteroides	glycoside hydrolase family 2	WP_016271716	19	30.3
Control	Sample 95.xlsx	LTGFLKPGK	1	Bacteroides vulgatus	Bacteroides	glycoside hydrolase family 2	WP_016271716	19	30.3
Control	Sample 96.xlsx	LTGFLKPGK	1	Bacteroides vulgatus	Bacteroides	glycoside hydrolase family 2	WP_016271716	19	30.3
Case	Sample 98.xlsx	LTGFLKPGK	1	Bacteroides vulgatus	Bacteroides	glycoside hydrolase family 2	WP_016271716	19	30.3
Case	Sample 99.xlsx	LTGFLKPGK	1	Bacteroides vulgatus	Bacteroides	glycoside hydrolase family 2	WP_016271716	19	30.3
Control	Sample 39.xlsx	LTGFLKPGK	1	Bacteroides vulgatus	Bacteroides	glycoside hydrolase family 2	WP_016271716	19	30.3
Control	Sample 48.xlsx	LTGFLKPGK	1	Bacteroides vulgatus	Bacteroides	glycoside hydrolase family 2	WP_016271716	19	30.3
Case	Sample 52.xlsx	LTGFLKPGK	1	Bacteroides vulgatus	Bacteroides	glycoside hydrolase family 2	WP_016271716	19	30.3
Control	Sample 54.xlsx	LTGFLKPGK	1	Bacteroides vulgatus	Bacteroides	glycoside hydrolase family 2	WP_016271716	19	30.3
Control	Sample 58.xlsx	LTGFLKPGK	1	Bacteroides vulgatus	Bacteroides	glycoside hydrolase family 2	WP_016271716	19	30.3
Case	Sample 62.xlsx	LTGFLKPGK	1	Bacteroides vulgatus	Bacteroides	glycoside hydrolase family 2	WP_016271716	19	30.3
Control	Sample 65.xlsx	LTGFLKPGK	1	Bacteroides vulgatus	Bacteroides	glycoside hydrolase family 2	WP_016271716	19	30.3
Control	Sample 66.xlsx	LTGFLKPGK	1	Bacteroides vulgatus	Bacteroides	glycoside hydrolase family 2	WP_016271716	19	30.3
Control	Sample 69.xlsx	LTGFLKPGK	1	Bacteroides vulgatus	Bacteroides	glycoside hydrolase family 2	WP_016271716	19	30.3
Case	Sample 71.xlsx	LTGFLKPGK	1	Bacteroides vulgatus	Bacteroides	glycoside hydrolase family 2	WP_016271716	19	30.3
Case	Sample 78.xlsx	LTGFLKPGK	1	Bacteroides vulgatus	Bacteroides	glycoside hydrolase family 2	WP_016271716	19	30.3
Control	Sample 80.xlsx	LTGFLKPGK	1	Bacteroides vulgatus	Bacteroides	glycoside hydrolase family 2	WP_016271716	19	30.3
Control	Sample 81.xlsx	LTGFLKPGK	1	Bacteroides vulgatus	Bacteroides	glycoside hydrolase family 2	WP_016271716	19	30.3
Control	Sample 83.xlsx	LTGFLKPGK	1	Bacteroides vulgatus	Bacteroides	glycoside hydrolase family 2	WP_016271716	19	30.3
Control	Sample 84.xlsx	LTGFLKPGK	1	Bacteroides vulgatus	Bacteroides	glycoside hydrolase family 2	WP_016271716	19	30.3
Case	Sample 85.xlsx	LTGFLKPGK	1	Bacteroides vulgatus	Bacteroides	glycoside hydrolase family 2	WP_016271716	19	30.3
Control	Sample 86.xlsx	LTGFLKPGK	1	Bacteroides vulgatus	Bacteroides	glycoside hydrolase family 2	WP_016271716	19	30.3
Control	Sample 87.xlsx	LTGFLKPGK	1	Bacteroides vulgatus	Bacteroides	glycoside hydrolase family 2	WP_016271716	19	30.3
Case	Sample 88.xlsx	LTGFLKPGK	1	Bacteroides vulgatus	Bacteroides	glycoside hydrolase family 2	WP_016271716	19	30.3
Control	Sample 89.xlsx	LTGFLKPGK	1	Bacteroides vulgatus	Bacteroides	glycoside hydrolase family 2	WP_016271716	19	30.3
Control	Sample 90.xlsx	LTGFLKPGK	1	Bacteroides vulgatus	Bacteroides	glycoside hydrolase family 2	WP_016271716	19	30.3
Control	Sample 93.xlsx	LTGFLKPGK	1	Bacteroides vulgatus	Bacteroides	glycoside hydrolase family 2	WP_016271716	19	30.3
Control	Sample 97.xlsx	LTGFLKPGK	1	Bacteroides vulgatus	Bacteroides	glycoside hydrolase family 2	WP_016271716	19	30.3
Control	Sample 107.xlsx	LTGFLKPGK	1	Bacteroides vulgatus	Bacteroides	glycoside hydrolase family 2	WP_016271716	19	30.3
Control	Sample 108.xlsx	LTGFLKPGK	1	Bacteroides vulgatus	Bacteroides	glycoside hydrolase family 2	WP_016271716	19	30.3
Case	Sample 113.xlsx	LTGFLKPGK	1	Bacteroides vulgatus	Bacteroides	glycoside hydrolase family 2	WP_016271716	19	30.3
Control	Sample 114.xlsx	LTGFLKPGK	1	Bacteroides vulgatus	Bacteroides	glycoside hydrolase family 2	WP_016271716	19	30.3
Case	Sample 115.xlsx	LTGFLKPGK	1	Bacteroides vulgatus	Bacteroides	glycoside hydrolase family 2	WP_016271716	19	30.3
Control	Sample 118.xlsx	LTGFLKPGK	1	Bacteroides vulgatus	Bacteroides	glycoside hydrolase family 2	WP_016271716	19	30.3
Case	Sample 121.xlsx	LTGFLKPGK	1	Bacteroides vulgatus	Bacteroides	glycoside hydrolase family 2	WP_016271716	19	30.3
Case	Sample 123.xlsx	LTGFLKPGK	1	Bacteroides vulgatus	Bacteroides	glycoside hydrolase family 2	WP_016271716	19	30.3
Control	Sample 128.xlsx	LTGFLKPGK	1	Bacteroides vulgatus	Bacteroides	glycoside hydrolase family 2	WP_016271716	19	30.3
Control	Sample 129.xlsx	LTGFLKPGK	1	Bacteroides vulgatus	Bacteroides	glycoside hydrolase family 2	WP_016271716	19	30.3
Case	Sample 138.xlsx	LTGFLKPGK	1	Bacteroides vulgatus	Bacteroides	glycoside hydrolase family 2	WP_016271716	19	30.3
Case	Sample 139.xlsx	LTGFLKPGK	1	Bacteroides vulgatus	Bacteroides	glycoside hydrolase family 2	WP_016271716	19	30.3
Control	Sample 32.xlsx	DGCNHQK	3	Bacteroides vulgatus	Bacteroides	hypothetical protein	WP_100263191	200	26.9
Control	Sample 140.xlsx	NQPVLHVK	2	Bacteroides xylanisolvens	Bacteroides	hypothetical protein	WP_087318258	43	29.1
Control	Sample 89.xlsx	VTAHFGDK	26	Bacteroides ovatus	Bacteroides	MULTISPECIES: LruC domain-containing protein	WP_004317875	86	28.2
Case	Sample 31.xlsx	LLLYDYWK	2	Bacteroides vulgatus	Bacteroides	MULTISPECIES: hypothetical protein	WP_005851543	2.7	32.5
Control	Sample 120.xlsx	DDNPLNPR	3	Brevundimonas mediterranea	Brevundimonas	hypothetical protein	WP_154725447	21	29.9
Control	Sample 124.xlsx	DDNPLNPR	3	Brevundimonas mediterranea	Brevundimonas	hypothetical protein	WP_154725447	21	29.9
Control	Sample 134.xlsx	DDNPLNPR	3	Brevundimonas mediterranea	Brevundimonas	hypothetical protein	WP_154725447	21	29.9
Control	Sample 140.xlsx	DDNPLNPR	3	Brevundimonas mediterranea	Brevundimonas	hypothetical protein	WP_154725447	21	29.9
Control	Sample 148.xlsx	DDNPLNPR	3	Brevundimonas mediterranea	Brevundimonas	hypothetical protein	WP_154725447	21	29.9
Control	Sample 48.xlsx	DDNPLNPR	3	Brevundimonas mediterranea	Brevundimonas	hypothetical protein	WP_154725447	21	29.9
Control	Sample 94.xlsx	DDNPLNPR	3	Brevundimonas mediterranea	Brevundimonas	hypothetical protein	WP_154725447	21	29.9
Case	Sample 68.xlsx	NLAYATGVNLR	1	Brevundimonas sp. DS20	Brevundimonas	TonB-dependent receptor	WP_054766331	0.11	37.1
Control	Sample 48.xlsx	GDAGDIGFVK	1	Brevundimonas sp. MYb31	Brevundimonas	MULTISPECIES: TonB-dependent receptor	WP_105561988	2	33.3
Control	Sample 58.xlsx	GDAGDIGFVK	1	Brevundimonas sp. MYb31	Brevundimonas	MULTISPECIES: TonB-dependent receptor	WP_105561988	2	33.3
Case	Sample 68.xlsx	GDAGDIGFVK	1	Brevundimonas sp. MYb31	Brevundimonas	MULTISPECIES: TonB-dependent receptor	WP_105561988	2	33.3
Control	Sample 132.xlsx	CAAQPAAPAATVPPAQ	1	Brevundimonas sp. Root1423	Brevundimonas	hypothetical protein	WP_056616237	2.28e-06	51.5
Control	Sample 27.xlsx	CAAQPAAPAATVPPAQ	1	Brevundimonas sp. Root1423	Brevundimonas	hypothetical protein	WP_056616237	2.28e-06	51.5
Control	Sample 102.xlsx	QYATSVAGLIVGGV	1	Brevundimonas subvibrioides	Brevundimonas	hypothetical protein B7Y86_07530	OYX56627	0.000548	44.3
Case	Sample 56.xlsx	QYATSVAGLIVGGV	1	Brevundimonas subvibrioides	Brevundimonas	hypothetical protein B7Y86_07530	OYX56627	0.000548	44.3
Case	Sample 68.xlsx	VALADVEAEGLAGEPISLR	1	Brevundimonas subvibrioides	Brevundimonas	hypothetical protein B7Z42_10385	OYW37315	5.44e-09	59.6
Case	Sample 72.xlsx	QYATSVAGLIVGGV	1	Brevundimonas subvibrioides	Brevundimonas	hypothetical protein B7Y86_07530	OYX56627	0.000548	44.3
Control	Sample 94.xlsx	QYATSVAGLIVGGV	1	Brevundimonas subvibrioides	Brevundimonas	hypothetical protein B7Y86_07530	OYX56627	0.000548	44.3
Control	Sample 94.xlsx	DAGGLTAHGR	2	Brevundimonas subvibrioides	Brevundimonas	ATP-dependent helicase HrpB	OYW37484	4.1	32.5
Case	Sample 67.xlsx	ADTPLDAAFAER	1	Burkholderiaceae bacterium PBA	Burkholderiaceae	FtsX-like permease family protein	WP_050981030	0.012	40.1
Control	Sample 11.xlsx	HITLSVEIK	2	Caulobacter henricii	Caulobacter	response regulator	WP_084745911	6.6	31.6
Case	Sample 67.xlsx	GHITLSVEIK	2	Caulobacter henricii	Caulobacter	response regulator	WP_084745911	1	34.1
Control	Sample 18.xlsx	LDLDDTPVAAR	1	Cupriavidus necator	Cupriavidus	tyrosine-type recombinase/integrase	WP_114131538	0.11	37.1
Control	Sample 11.xlsx	ILEINDQKPNSIR	3	Cupriavidus necator	Cupriavidus	conserved hypothetical protein	SCU91547	0.000162	45.6
Control	Sample 19.xlsx	RGALVHFAADEDNVSMTTRLANGK	1	Enhydrobacter sp. CC-CFT640	Enhydrobacter	DEAD/DEAH box helicase	WP_147847694	4.98e-15	77.8
Case	Sample 130.xlsx	VLEGGPAIR	1	Gluconacetobacter diazotrophicus	Gluconacetobacter	4-alpha-glucanotransferase	WP_012223031	19	30.3
Case	Sample 121.xlsx	AVHELKEGA	1	Komagataeibacter hansenii	Komagataeibacter	LysR family transcriptional regulator	WP_003617550	19	30.3
Control	Sample 11.xlsx	HGVTAEAGEIGTK	17	Komagataeibacter intermedius AF2	Komagataeibacter	hypothetical protein GLUCOINTEAF2_0201099	KPH85511	0.004	41.8
Control	Sample 27.xlsx	HGVTAEAGEIGTK	17	Komagataeibacter intermedius AF2	Komagataeibacter	hypothetical protein GLUCOINTEAF2_0201099	KPH85511	0.004	41.8
Control	Sample 140.xlsx	LTTKLSFVK	1	Lactobacillus aquaticus	Lactobacillus	alanine racemase	WP_083488420	19	30.3
Case	Sample 72.xlsx	KMEHWVR	1	Lactobacillus bifermentans	Lactobacillus	16S rRNA (cytosine(967)-C(5))-methyltransferase RsmB	WP_057903188	17	29.9
Case	Sample 72.xlsx	QASSAQMK	3	Lactobacillus bombi	Lactobacillus	AAA family ATPase	WP_118907864	122	27.8
Control	Sample 106.xlsx	NNAVNYDR	3	Lactobacillus casei	Lactobacillus	relaxase/mobilization nuclease domain-containing protein	WP_003581936	21	29.9
Control	Sample 111.xlsx	NNAVNYDR	3	Lactobacillus casei	Lactobacillus	relaxase/mobilization nuclease domain-containing protein	WP_003581936	21	29.9
Control	Sample 112.xlsx	NNAVNYDR	3	Lactobacillus casei	Lactobacillus	relaxase/mobilization nuclease domain-containing protein	WP_003581936	21	29.9
Control	Sample 92.xlsx	NNAVNYDR	3	Lactobacillus casei	Lactobacillus	relaxase/mobilization nuclease domain-containing protein	WP_003581936	21	29.9
Control	Sample 32.xlsx	ETLLMCLK	32	Lactobacillus casei	Lactobacillus	MULTISPECIES: DUF2785 domain-containing protein	WP_003565016	15	30.3
Control	Sample 87.xlsx	NGMVSKVMK	1	Lactobacillus crispatus	Lactobacillus	hypothetical protein CEF01_11320	TDM68509	2.5	32.9
Control	Sample 125.xlsx	NTLMNPVK	2	Lactobacillus crispatus	Lactobacillus	hypothetical protein	WP_060463795	22	29.9
Control	Sample 89.xlsx	TALMSDAVK	1	Lactobacillus curvatus	Lactobacillus	winged helix-turn-helix transcriptional regulator	WP_136903872	14	30.8
Case	Sample 50.xlsx	VTLSLASTK	1	Lactobacillus delbrueckii subsp. lactis	Lactobacillus	Putative uncharacterized protein	CDR76712	81	28.6
Control	Sample 20.xlsx	QDVVLTDK	1	Lactobacillus equicursoris	Lactobacillus	type I-C CRISPR-associated protein Cas8c/Csd1	WP_009557949	86	28.2
Control	Sample 110.xlsx	LPQEMLLR	4	Lactobacillus florum DSM 22689 = JCM 16035	Lactobacillus	malate lactate dehydrogenase	KRM91671	15	30.3
Case	Sample 119.xlsx	FTAMTGNK	1	Lactobacillus frumenti	Lactobacillus	phosphoenolpyruvate--protein phosphotransferase	WP_057748133	43	29.1
Control	Sample 133.xlsx	FWSLASGHR	1	Lactobacillus fuchuensis	Lactobacillus	hypothetical protein	WP_025084030	2.4	32.9
Control	Sample 109.xlsx	EFLGENLSK	1	Lactobacillus furfuricola	Lactobacillus	glycosyltransferase family 2 protein	WP_125771760	9.4	31.2
Control	Sample 24.xlsx	EFLGENLSK	1	Lactobacillus furfuricola	Lactobacillus	glycosyltransferase family 2 protein	WP_125771760	9.4	31.2
Case	Sample 31.xlsx	YVATMLHK	1	Lactobacillus ginsenosidimutans	Lactobacillus	N-acetylmuramoyl-L-alanine amidase	WP_048704412	15	30.3
Case	Sample 61.xlsx	LFEDWSVK	2	Lactobacillus helsingborgensis	Lactobacillus	hypothetical protein	WP_046327592	11	30.8
Control	Sample 10.xlsx	LPEYGAAKR	9	Lactobacillus hominis DSM 23910 = CRBIP 24.179	Lactobacillus	CMP-binding-factor 1	CCI81764	9.4	31.2
Control	Sample 23.xlsx	DPKHSVRK	4	Lactobacillus homohiochii	Lactobacillus	tRNA pseudouridine(38-40) synthase TruA	WP_057877204	62	28.6
Control	Sample 33.xlsx	TGTLTLVLK	2	Lactobacillus hordei	Lactobacillus	signal peptidase I	WP_141053587	38	29.5
Control	Sample 45.xlsx	TDLVYKDK	1	Lactobacillus kalixensis	Lactobacillus	thioredoxin-disulfide reductase	WP_057797126	43	29.1
Control	Sample 1.xlsx	YGKVTLSK	1	Lactobacillus kefiranofaciens subsp. kefiranofaciens	Lactobacillus	replication initiation protein	WP_013851334	175	27.4
Control	Sample 117.xlsx	KMSLSTTKK	2	Lactobacillus kimchiensis	Lactobacillus	hypothetical protein	WP_057881783	13	30.8
Control	Sample 79.xlsx	NPPEAAAVR	2	Lactobacillus manihotivorans	Lactobacillus	acetate kinase	WP_056963241	13	30.8
Control	Sample 89.xlsx	VEALDGDVK	2	Lactobacillus manihotivorans	Lactobacillus	threonine--tRNA ligase	WP_056964105	19	30.3
Case	Sample 104.xlsx	QMMGRSPK	28	Lactobacillus melliventris	Lactobacillus	NAD(P)H-dependent glycerol-3-phosphate dehydrogenase	WP_110445863	11	30.8
Control	Sample 36.xlsx	YGLTNVMR	19	Lactobacillus melliventris	Lactobacillus	Y-family DNA polymerase	WP_110446527	15	30.3
Case	Sample 55.xlsx	YGLTNVMR	19	Lactobacillus melliventris	Lactobacillus	Y-family DNA polymerase	WP_110446527	15	30.3
Control	Sample 93.xlsx	YGLTNVMR	19	Lactobacillus melliventris	Lactobacillus	Y-family DNA polymerase	WP_110446527	15	30.3
Control	Sample 109.xlsx	HFDENLWK	2	Lactobacillus mixtipabuli	Lactobacillus	hypothetical protein IWT30_01454	GAW99484	2.8	32.5
Case	Sample 98.xlsx	HFDENLWK	2	Lactobacillus mixtipabuli	Lactobacillus	hypothetical protein IWT30_01454	GAW99484	2.8	32.5
Control	Sample 53.xlsx	YTVVVVPVR	1	Lactobacillus modestisalitolerans	Lactobacillus	cupin	WP_137641580	4.9	32
Case	Sample 71.xlsx	LYDMPGVK	2	Lactobacillus ozensis DSM 23829 = JCM 17196	Lactobacillus	acetaldehyde dehydrogenase	KRM68854	15	30.3
Control	Sample 1.xlsx	MKNALLVR	1	Lactobacillus paracasei	Lactobacillus	CHAP domain-containing protein	WP_003663056	43	29.1
Control	Sample 10.xlsx	MKNALLVR	1	Lactobacillus paracasei	Lactobacillus	CHAP domain-containing protein	WP_003663056	43	29.1
Control	Sample 100.xlsx	MKNALLVR	1	Lactobacillus paracasei	Lactobacillus	CHAP domain-containing protein	WP_003663056	43	29.1
Control	Sample 101.xlsx	MKNALLVR	1	Lactobacillus paracasei	Lactobacillus	CHAP domain-containing protein	WP_003663056	43	29.1
Control	Sample 102.xlsx	MKNALLVR	1	Lactobacillus paracasei	Lactobacillus	CHAP domain-containing protein	WP_003663056	43	29.1
Control	Sample 103.xlsx	MKNALLVR	1	Lactobacillus paracasei	Lactobacillus	CHAP domain-containing protein	WP_003663056	43	29.1
Case	Sample 104.xlsx	MKNALLVR	1	Lactobacillus paracasei	Lactobacillus	CHAP domain-containing protein	WP_003663056	43	29.1
Control	Sample 105.xlsx	MKNALLVR	1	Lactobacillus paracasei	Lactobacillus	CHAP domain-containing protein	WP_003663056	43	29.1
Control	Sample 106.xlsx	MKNALLVR	1	Lactobacillus paracasei	Lactobacillus	CHAP domain-containing protein	WP_003663056	43	29.1
Control	Sample 107.xlsx	MKNALLVR	1	Lactobacillus paracasei	Lactobacillus	CHAP domain-containing protein	WP_003663056	43	29.1
Control	Sample 109.xlsx	MKNALLVR	1	Lactobacillus paracasei	Lactobacillus	CHAP domain-containing protein	WP_003663056	43	29.1
Control	Sample 110.xlsx	MKNALLVR	1	Lactobacillus paracasei	Lactobacillus	CHAP domain-containing protein	WP_003663056	43	29.1
Control	Sample 111.xlsx	MKNALLVR	1	Lactobacillus paracasei	Lactobacillus	CHAP domain-containing protein	WP_003663056	43	29.1
Control	Sample 112.xlsx	MKNALLVR	1	Lactobacillus paracasei	Lactobacillus	CHAP domain-containing protein	WP_003663056	43	29.1
Case	Sample 113.xlsx	MKNALLVR	1	Lactobacillus paracasei	Lactobacillus	CHAP domain-containing protein	WP_003663056	43	29.1
Control	Sample 114.xlsx	MKNALLVR	1	Lactobacillus paracasei	Lactobacillus	CHAP domain-containing protein	WP_003663056	43	29.1
Case	Sample 115.xlsx	MKNALLVR	1	Lactobacillus paracasei	Lactobacillus	CHAP domain-containing protein	WP_003663056	43	29.1
Control	Sample 116.xlsx	MKNALLVR	1	Lactobacillus paracasei	Lactobacillus	CHAP domain-containing protein	WP_003663056	43	29.1
Control	Sample 117.xlsx	MKNALLVR	1	Lactobacillus paracasei	Lactobacillus	CHAP domain-containing protein	WP_003663056	43	29.1
Control	Sample 118.xlsx	MKNALLVR	1	Lactobacillus paracasei	Lactobacillus	CHAP domain-containing protein	WP_003663056	43	29.1
Case	Sample 119.xlsx	MKNALLVR	1	Lactobacillus paracasei	Lactobacillus	CHAP domain-containing protein	WP_003663056	43	29.1
Control	Sample 12.xlsx	MKNALLVR	1	Lactobacillus paracasei	Lactobacillus	CHAP domain-containing protein	WP_003663056	43	29.1
Control	Sample 120.xlsx	MKNALLVR	1	Lactobacillus paracasei	Lactobacillus	CHAP domain-containing protein	WP_003663056	43	29.1
Case	Sample 121.xlsx	MKNALLVR	1	Lactobacillus paracasei	Lactobacillus	CHAP domain-containing protein	WP_003663056	43	29.1
Control	Sample 122.xlsx	MKNALLVR	1	Lactobacillus paracasei	Lactobacillus	CHAP domain-containing protein	WP_003663056	43	29.1
Case	Sample 123.xlsx	MKNALLVR	1	Lactobacillus paracasei	Lactobacillus	CHAP domain-containing protein	WP_003663056	43	29.1
Control	Sample 124.xlsx	MKNALLVR	1	Lactobacillus paracasei	Lactobacillus	CHAP domain-containing protein	WP_003663056	43	29.1
Control	Sample 125.xlsx	MKNALLVR	1	Lactobacillus paracasei	Lactobacillus	CHAP domain-containing protein	WP_003663056	43	29.1
Control	Sample 126.xlsx	MKNALLVR	1	Lactobacillus paracasei	Lactobacillus	CHAP domain-containing protein	WP_003663056	43	29.1
Control	Sample 127.xlsx	MKNALLVR	1	Lactobacillus paracasei	Lactobacillus	CHAP domain-containing protein	WP_003663056	43	29.1
Control	Sample 128.xlsx	MKNALLVR	1	Lactobacillus paracasei	Lactobacillus	CHAP domain-containing protein	WP_003663056	43	29.1
Control	Sample 129.xlsx	MKNALLVR	1	Lactobacillus paracasei	Lactobacillus	CHAP domain-containing protein	WP_003663056	43	29.1
Control	Sample 13.xlsx	MKNALLVR	1	Lactobacillus paracasei	Lactobacillus	CHAP domain-containing protein	WP_003663056	43	29.1
Case	Sample 130.xlsx	MKNALLVR	1	Lactobacillus paracasei	Lactobacillus	CHAP domain-containing protein	WP_003663056	43	29.1
Control	Sample 131.xlsx	MKNALLVR	1	Lactobacillus paracasei	Lactobacillus	CHAP domain-containing protein	WP_003663056	43	29.1
Control	Sample 133.xlsx	MKNALLVR	1	Lactobacillus paracasei	Lactobacillus	CHAP domain-containing protein	WP_003663056	43	29.1
Control	Sample 133.xlsx	QATCDVVK	1	Lactobacillus paracasei	Lactobacillus	anaerobic ribonucleoside-triphosphate reductase	WP_057708944	61	28.6
Control	Sample 134.xlsx	MKNALLVR	1	Lactobacillus paracasei	Lactobacillus	CHAP domain-containing protein	WP_003663056	43	29.1
Control	Sample 135.xlsx	MKNALLVR	1	Lactobacillus paracasei	Lactobacillus	CHAP domain-containing protein	WP_003663056	43	29.1
Control	Sample 136.xlsx	MKNALLVR	1	Lactobacillus paracasei	Lactobacillus	CHAP domain-containing protein	WP_003663056	43	29.1
Control	Sample 137.xlsx	MKNALLVR	1	Lactobacillus paracasei	Lactobacillus	CHAP domain-containing protein	WP_003663056	43	29.1
Case	Sample 138.xlsx	MKNALLVR	1	Lactobacillus paracasei	Lactobacillus	CHAP domain-containing protein	WP_003663056	43	29.1
Case	Sample 139.xlsx	MKNALLVR	1	Lactobacillus paracasei	Lactobacillus	CHAP domain-containing protein	WP_003663056	43	29.1
Control	Sample 14.xlsx	MKNALLVR	1	Lactobacillus paracasei	Lactobacillus	CHAP domain-containing protein	WP_003663056	43	29.1
Control	Sample 140.xlsx	MKNALLVR	1	Lactobacillus paracasei	Lactobacillus	CHAP domain-containing protein	WP_003663056	43	29.1
Control	Sample 141.xlsx	MKNALLVR	1	Lactobacillus paracasei	Lactobacillus	CHAP domain-containing protein	WP_003663056	43	29.1
Control	Sample 142.xlsx	MKNALLVR	1	Lactobacillus paracasei	Lactobacillus	CHAP domain-containing protein	WP_003663056	43	29.1
Control	Sample 144.xlsx	MKNALLVR	1	Lactobacillus paracasei	Lactobacillus	CHAP domain-containing protein	WP_003663056	43	29.1
Control	Sample 145.xlsx	MKNALLVR	1	Lactobacillus paracasei	Lactobacillus	CHAP domain-containing protein	WP_003663056	43	29.1
Control	Sample 146.xlsx	MKNALLVR	1	Lactobacillus paracasei	Lactobacillus	CHAP domain-containing protein	WP_003663056	43	29.1
Control	Sample 147.xlsx	MKNALLVR	1	Lactobacillus paracasei	Lactobacillus	CHAP domain-containing protein	WP_003663056	43	29.1
Control	Sample 148.xlsx	MKNALLVR	1	Lactobacillus paracasei	Lactobacillus	CHAP domain-containing protein	WP_003663056	43	29.1
Control	Sample 15.xlsx	MKNALLVR	1	Lactobacillus paracasei	Lactobacillus	CHAP domain-containing protein	WP_003663056	43	29.1
Control	Sample 151.xlsx	MKNALLVR	1	Lactobacillus paracasei	Lactobacillus	CHAP domain-containing protein	WP_003663056	43	29.1
Case	Sample 2.xlsx	MKNALLVR	1	Lactobacillus paracasei	Lactobacillus	CHAP domain-containing protein	WP_003663056	43	29.1
Case	Sample 22.xlsx	MKNALLVR	1	Lactobacillus paracasei	Lactobacillus	CHAP domain-containing protein	WP_003663056	43	29.1
Control	Sample 25.xlsx	MKNALLVR	1	Lactobacillus paracasei	Lactobacillus	CHAP domain-containing protein	WP_003663056	43	29.1
Case	Sample 26.xlsx	MKNALLVR	1	Lactobacillus paracasei	Lactobacillus	CHAP domain-containing protein	WP_003663056	43	29.1
Control	Sample 27.xlsx	MKNALLVR	1	Lactobacillus paracasei	Lactobacillus	CHAP domain-containing protein	WP_003663056	43	29.1
Control	Sample 28.xlsx	MKNALLVR	1	Lactobacillus paracasei	Lactobacillus	CHAP domain-containing protein	WP_003663056	43	29.1
Control	Sample 29.xlsx	MKNALLVR	1	Lactobacillus paracasei	Lactobacillus	CHAP domain-containing protein	WP_003663056	43	29.1
Control	Sample 30.xlsx	MKNALLVR	1	Lactobacillus paracasei	Lactobacillus	CHAP domain-containing protein	WP_003663056	43	29.1
Case	Sample 31.xlsx	MKNALLVR	1	Lactobacillus paracasei	Lactobacillus	CHAP domain-containing protein	WP_003663056	43	29.1
Control	Sample 32.xlsx	MKNALLVR	1	Lactobacillus paracasei	Lactobacillus	CHAP domain-containing protein	WP_003663056	43	29.1
Control	Sample 33.xlsx	MKNALLVR	1	Lactobacillus paracasei	Lactobacillus	CHAP domain-containing protein	WP_003663056	43	29.1
Control	Sample 34.xlsx	MKNALLVR	1	Lactobacillus paracasei	Lactobacillus	CHAP domain-containing protein	WP_003663056	43	29.1
Control	Sample 35.xlsx	MKNALLVR	1	Lactobacillus paracasei	Lactobacillus	CHAP domain-containing protein	WP_003663056	43	29.1
Control	Sample 36.xlsx	MKNALLVR	1	Lactobacillus paracasei	Lactobacillus	CHAP domain-containing protein	WP_003663056	43	29.1
Control	Sample 37.xlsx	MKNALLVR	1	Lactobacillus paracasei	Lactobacillus	CHAP domain-containing protein	WP_003663056	43	29.1
Control	Sample 38.xlsx	MKNALLVR	1	Lactobacillus paracasei	Lactobacillus	CHAP domain-containing protein	WP_003663056	43	29.1
Control	Sample 39.xlsx	MKNALLVR	1	Lactobacillus paracasei	Lactobacillus	CHAP domain-containing protein	WP_003663056	43	29.1
Control	Sample 4.xlsx	MKNALLVR	1	Lactobacillus paracasei	Lactobacillus	CHAP domain-containing protein	WP_003663056	43	29.1
Control	Sample 40.xlsx	MKNALLVR	1	Lactobacillus paracasei	Lactobacillus	CHAP domain-containing protein	WP_003663056	43	29.1
Case	Sample 41.xlsx	MKNALLVR	1	Lactobacillus paracasei	Lactobacillus	CHAP domain-containing protein	WP_003663056	43	29.1
Case	Sample 42.xlsx	MKNALLVR	1	Lactobacillus paracasei	Lactobacillus	CHAP domain-containing protein	WP_003663056	43	29.1
Control	Sample 43.xlsx	MKNALLVR	1	Lactobacillus paracasei	Lactobacillus	CHAP domain-containing protein	WP_003663056	43	29.1
Control	Sample 44.xlsx	MKNALLVR	1	Lactobacillus paracasei	Lactobacillus	CHAP domain-containing protein	WP_003663056	43	29.1
Control	Sample 45.xlsx	MKNALLVR	1	Lactobacillus paracasei	Lactobacillus	CHAP domain-containing protein	WP_003663056	43	29.1
Control	Sample 46.xlsx	MKNALLVR	1	Lactobacillus paracasei	Lactobacillus	CHAP domain-containing protein	WP_003663056	43	29.1
Control	Sample 47.xlsx	MKNALLVR	1	Lactobacillus paracasei	Lactobacillus	CHAP domain-containing protein	WP_003663056	43	29.1
Control	Sample 48.xlsx	MKNALLVR	1	Lactobacillus paracasei	Lactobacillus	CHAP domain-containing protein	WP_003663056	43	29.1
Case	Sample 49.xlsx	MKNALLVR	1	Lactobacillus paracasei	Lactobacillus	CHAP domain-containing protein	WP_003663056	43	29.1
Control	Sample 5.xlsx	MKNALLVR	1	Lactobacillus paracasei	Lactobacillus	CHAP domain-containing protein	WP_003663056	43	29.1
Case	Sample 50.xlsx	MKNALLVR	1	Lactobacillus paracasei	Lactobacillus	CHAP domain-containing protein	WP_003663056	43	29.1
Case	Sample 51.xlsx	MKNALLVR	1	Lactobacillus paracasei	Lactobacillus	CHAP domain-containing protein	WP_003663056	43	29.1
Case	Sample 52.xlsx	MKNALLVR	1	Lactobacillus paracasei	Lactobacillus	CHAP domain-containing protein	WP_003663056	43	29.1
Control	Sample 53.xlsx	MKNALLVR	1	Lactobacillus paracasei	Lactobacillus	CHAP domain-containing protein	WP_003663056	43	29.1
Control	Sample 54.xlsx	MKNALLVR	1	Lactobacillus paracasei	Lactobacillus	CHAP domain-containing protein	WP_003663056	43	29.1
Case	Sample 55.xlsx	MKNALLVR	1	Lactobacillus paracasei	Lactobacillus	CHAP domain-containing protein	WP_003663056	43	29.1
Case	Sample 57.xlsx	MKNALLVR	1	Lactobacillus paracasei	Lactobacillus	CHAP domain-containing protein	WP_003663056	43	29.1
Control	Sample 58.xlsx	MKNALLVR	1	Lactobacillus paracasei	Lactobacillus	CHAP domain-containing protein	WP_003663056	43	29.1
Control	Sample 59.xlsx	MKNALLVR	1	Lactobacillus paracasei	Lactobacillus	CHAP domain-containing protein	WP_003663056	43	29.1
Control	Sample 60.xlsx	MKNALLVR	1	Lactobacillus paracasei	Lactobacillus	CHAP domain-containing protein	WP_003663056	43	29.1
Case	Sample 61.xlsx	MKNALLVR	1	Lactobacillus paracasei	Lactobacillus	CHAP domain-containing protein	WP_003663056	43	29.1
Case	Sample 62.xlsx	MKNALLVR	1	Lactobacillus paracasei	Lactobacillus	CHAP domain-containing protein	WP_003663056	43	29.1
Control	Sample 63.xlsx	MKNALLVR	1	Lactobacillus paracasei	Lactobacillus	CHAP domain-containing protein	WP_003663056	43	29.1
Control	Sample 64.xlsx	MKNALLVR	1	Lactobacillus paracasei	Lactobacillus	CHAP domain-containing protein	WP_003663056	43	29.1
Control	Sample 65.xlsx	MKNALLVR	1	Lactobacillus paracasei	Lactobacillus	CHAP domain-containing protein	WP_003663056	43	29.1
Control	Sample 66.xlsx	MKNALLVR	1	Lactobacillus paracasei	Lactobacillus	CHAP domain-containing protein	WP_003663056	43	29.1
Case	Sample 67.xlsx	MKNALLVR	1	Lactobacillus paracasei	Lactobacillus	CHAP domain-containing protein	WP_003663056	43	29.1
Case	Sample 68.xlsx	MKNALLVR	1	Lactobacillus paracasei	Lactobacillus	CHAP domain-containing protein	WP_003663056	43	29.1
Control	Sample 69.xlsx	MKNALLVR	1	Lactobacillus paracasei	Lactobacillus	CHAP domain-containing protein	WP_003663056	43	29.1
Case	Sample 70.xlsx	MKNALLVR	1	Lactobacillus paracasei	Lactobacillus	CHAP domain-containing protein	WP_003663056	43	29.1
Case	Sample 71.xlsx	MKNALLVR	1	Lactobacillus paracasei	Lactobacillus	CHAP domain-containing protein	WP_003663056	43	29.1
Case	Sample 72.xlsx	MKNALLVR	1	Lactobacillus paracasei	Lactobacillus	CHAP domain-containing protein	WP_003663056	43	29.1
Control	Sample 74.xlsx	MKNALLVR	1	Lactobacillus paracasei	Lactobacillus	CHAP domain-containing protein	WP_003663056	43	29.1
Control	Sample 75.xlsx	MKNALLVR	1	Lactobacillus paracasei	Lactobacillus	CHAP domain-containing protein	WP_003663056	43	29.1
Control	Sample 76.xlsx	MKNALLVR	1	Lactobacillus paracasei	Lactobacillus	CHAP domain-containing protein	WP_003663056	43	29.1
Control	Sample 77.xlsx	MKNALLVR	1	Lactobacillus paracasei	Lactobacillus	CHAP domain-containing protein	WP_003663056	43	29.1
Case	Sample 78.xlsx	MKNALLVR	1	Lactobacillus paracasei	Lactobacillus	CHAP domain-containing protein	WP_003663056	43	29.1
Control	Sample 79.xlsx	MKNALLVR	1	Lactobacillus paracasei	Lactobacillus	CHAP domain-containing protein	WP_003663056	43	29.1
Control	Sample 80.xlsx	MKNALLVR	1	Lactobacillus paracasei	Lactobacillus	CHAP domain-containing protein	WP_003663056	43	29.1
Control	Sample 81.xlsx	MKNALLVR	1	Lactobacillus paracasei	Lactobacillus	CHAP domain-containing protein	WP_003663056	43	29.1
Case	Sample 82.xlsx	MKNALLVR	1	Lactobacillus paracasei	Lactobacillus	CHAP domain-containing protein	WP_003663056	43	29.1
Control	Sample 83.xlsx	MKNALLVR	1	Lactobacillus paracasei	Lactobacillus	CHAP domain-containing protein	WP_003663056	43	29.1
Control	Sample 84.xlsx	MKNALLVR	1	Lactobacillus paracasei	Lactobacillus	CHAP domain-containing protein	WP_003663056	43	29.1
Case	Sample 85.xlsx	MKNALLVR	1	Lactobacillus paracasei	Lactobacillus	CHAP domain-containing protein	WP_003663056	43	29.1
Control	Sample 86.xlsx	MKNALLVR	1	Lactobacillus paracasei	Lactobacillus	CHAP domain-containing protein	WP_003663056	43	29.1
Control	Sample 87.xlsx	MKNALLVR	1	Lactobacillus paracasei	Lactobacillus	CHAP domain-containing protein	WP_003663056	43	29.1
Case	Sample 88.xlsx	MKNALLVR	1	Lactobacillus paracasei	Lactobacillus	CHAP domain-containing protein	WP_003663056	43	29.1
Control	Sample 89.xlsx	MKNALLVR	1	Lactobacillus paracasei	Lactobacillus	CHAP domain-containing protein	WP_003663056	43	29.1
Control	Sample 9.xlsx	MKNALLVR	1	Lactobacillus paracasei	Lactobacillus	CHAP domain-containing protein	WP_003663056	43	29.1
Control	Sample 90.xlsx	MKNALLVR	1	Lactobacillus paracasei	Lactobacillus	CHAP domain-containing protein	WP_003663056	43	29.1
Control	Sample 91.xlsx	MKNALLVR	1	Lactobacillus paracasei	Lactobacillus	CHAP domain-containing protein	WP_003663056	43	29.1
Control	Sample 92.xlsx	MKNALLVR	1	Lactobacillus paracasei	Lactobacillus	CHAP domain-containing protein	WP_003663056	43	29.1
Control	Sample 93.xlsx	MKNALLVR	1	Lactobacillus paracasei	Lactobacillus	CHAP domain-containing protein	WP_003663056	43	29.1
Control	Sample 94.xlsx	MKNALLVR	1	Lactobacillus paracasei	Lactobacillus	CHAP domain-containing protein	WP_003663056	43	29.1
Control	Sample 95.xlsx	MKNALLVR	1	Lactobacillus paracasei	Lactobacillus	CHAP domain-containing protein	WP_003663056	43	29.1
Control	Sample 97.xlsx	MKNALLVR	1	Lactobacillus paracasei	Lactobacillus	CHAP domain-containing protein	WP_003663056	43	29.1
Case	Sample 98.xlsx	MKNALLVR	1	Lactobacillus paracasei	Lactobacillus	CHAP domain-containing protein	WP_003663056	43	29.1
Case	Sample 99.xlsx	MKNALLVR	1	Lactobacillus paracasei	Lactobacillus	CHAP domain-containing protein	WP_003663056	43	29.1
Case	Sample 57.xlsx	ESKADVKGK	3	Lactobacillus paracasei	Lactobacillus	hypothetical protein	WP_045137406	38	29.5
Control	Sample 103.xlsx	VGYLSECK	1	Lactobacillus pasteurii	Lactobacillus	DUF2252 domain-containing protein	WP_009559439	43	29.1
Control	Sample 105.xlsx	VGYLSECK	1	Lactobacillus pasteurii	Lactobacillus	DUF2252 domain-containing protein	WP_009559439	43	29.1
Control	Sample 116.xlsx	VGYLSECK	1	Lactobacillus pasteurii	Lactobacillus	DUF2252 domain-containing protein	WP_009559439	43	29.1
Control	Sample 117.xlsx	VGYLSECK	1	Lactobacillus pasteurii	Lactobacillus	DUF2252 domain-containing protein	WP_009559439	43	29.1
Control	Sample 118.xlsx	VGYLSECK	1	Lactobacillus pasteurii	Lactobacillus	DUF2252 domain-containing protein	WP_009559439	43	29.1
Case	Sample 119.xlsx	VGYLSECK	1	Lactobacillus pasteurii	Lactobacillus	DUF2252 domain-containing protein	WP_009559439	43	29.1
Control	Sample 120.xlsx	VGYLSECK	1	Lactobacillus pasteurii	Lactobacillus	DUF2252 domain-containing protein	WP_009559439	43	29.1
Case	Sample 121.xlsx	VGYLSECK	1	Lactobacillus pasteurii	Lactobacillus	DUF2252 domain-containing protein	WP_009559439	43	29.1
Control	Sample 19.xlsx	VGYLSECK	1	Lactobacillus pasteurii	Lactobacillus	DUF2252 domain-containing protein	WP_009559439	43	29.1
Control	Sample 23.xlsx	VGYLSECK	1	Lactobacillus pasteurii	Lactobacillus	DUF2252 domain-containing protein	WP_009559439	43	29.1
Control	Sample 29.xlsx	VGYLSECK	1	Lactobacillus pasteurii	Lactobacillus	DUF2252 domain-containing protein	WP_009559439	43	29.1
Control	Sample 34.xlsx	VGYLSECK	1	Lactobacillus pasteurii	Lactobacillus	DUF2252 domain-containing protein	WP_009559439	43	29.1
Control	Sample 53.xlsx	VGYLSECK	1	Lactobacillus pasteurii	Lactobacillus	DUF2252 domain-containing protein	WP_009559439	43	29.1
Case	Sample 61.xlsx	VGYLSECK	1	Lactobacillus pasteurii	Lactobacillus	DUF2252 domain-containing protein	WP_009559439	43	29.1
Control	Sample 66.xlsx	VGYLSECK	1	Lactobacillus pasteurii	Lactobacillus	DUF2252 domain-containing protein	WP_009559439	43	29.1
Control	Sample 84.xlsx	VGYLSECK	1	Lactobacillus pasteurii	Lactobacillus	DUF2252 domain-containing protein	WP_009559439	43	29.1
Control	Sample 89.xlsx	VGYLSECK	1	Lactobacillus pasteurii	Lactobacillus	DUF2252 domain-containing protein	WP_009559439	43	29.1
Case	Sample 99.xlsx	VGYLSECK	1	Lactobacillus pasteurii	Lactobacillus	DUF2252 domain-containing protein	WP_009559439	43	29.1
Control	Sample 126.xlsx	TSLLTTLHK	2	Lactobacillus perolens	Lactobacillus	type VII secretion protein EsaA	WP_083488007	19	30.3
Control	Sample 10.xlsx	QPVEDLLSR	10	Lactobacillus plantarum	Lactobacillus	CBS domain-containing protein	WP_134901847	6.8	31.6
Control	Sample 116.xlsx	QPVEDLLSR	10	Lactobacillus plantarum	Lactobacillus	CBS domain-containing protein	WP_134901847	6.8	31.6
Control	Sample 122.xlsx	QPVEDLLSR	10	Lactobacillus plantarum	Lactobacillus	CBS domain-containing protein	WP_134901847	6.8	31.6
Control	Sample 125.xlsx	QPVEDLLSR	10	Lactobacillus plantarum	Lactobacillus	CBS domain-containing protein	WP_134901847	6.8	31.6
Control	Sample 149.xlsx	QPVEDLLSR	10	Lactobacillus plantarum	Lactobacillus	CBS domain-containing protein	WP_134901847	6.8	31.6
Control	Sample 20.xlsx	QPVEDLLSR	10	Lactobacillus plantarum	Lactobacillus	CBS domain-containing protein	WP_134901847	6.8	31.6
Case	Sample 41.xlsx	QPVEDLLSR	10	Lactobacillus plantarum	Lactobacillus	CBS domain-containing protein	WP_134901847	6.8	31.6
Control	Sample 46.xlsx	QPVEDLLSR	10	Lactobacillus plantarum	Lactobacillus	CBS domain-containing protein	WP_134901847	6.8	31.6
Case	Sample 51.xlsx	QPVEDLLSR	10	Lactobacillus plantarum	Lactobacillus	CBS domain-containing protein	WP_134901847	6.8	31.6
Control	Sample 58.xlsx	QPVEDLLSR	10	Lactobacillus plantarum	Lactobacillus	CBS domain-containing protein	WP_134901847	6.8	31.6
Control	Sample 6.xlsx	QPVEDLLSR	10	Lactobacillus plantarum	Lactobacillus	CBS domain-containing protein	WP_134901847	6.8	31.6
Control	Sample 64.xlsx	QPVEDLLSR	10	Lactobacillus plantarum	Lactobacillus	CBS domain-containing protein	WP_134901847	6.8	31.6
Control	Sample 65.xlsx	QPVEDLLSR	10	Lactobacillus plantarum	Lactobacillus	CBS domain-containing protein	WP_134901847	6.8	31.6
Case	Sample 67.xlsx	QPVEDLLSR	10	Lactobacillus plantarum	Lactobacillus	CBS domain-containing protein	WP_134901847	6.8	31.6
Case	Sample 68.xlsx	QPVEDLLSR	10	Lactobacillus plantarum	Lactobacillus	CBS domain-containing protein	WP_134901847	6.8	31.6
Control	Sample 69.xlsx	QPVEDLLSR	10	Lactobacillus plantarum	Lactobacillus	CBS domain-containing protein	WP_134901847	6.8	31.6
Case	Sample 78.xlsx	QPVEDLLSR	10	Lactobacillus plantarum	Lactobacillus	CBS domain-containing protein	WP_134901847	6.8	31.6
Control	Sample 80.xlsx	QPVEDLLSR	10	Lactobacillus plantarum	Lactobacillus	CBS domain-containing protein	WP_134901847	6.8	31.6
Control	Sample 90.xlsx	QPVEDLLSR	10	Lactobacillus plantarum	Lactobacillus	CBS domain-containing protein	WP_134901847	6.8	31.6
Case	Sample 57.xlsx	ELMTGSAAK	1	Lactobacillus raoultii	Lactobacillus	YfhO family protein	WP_121978952	19	30.3
Control	Sample 24.xlsx	IGEWVSTLSR	1	Lactobacillus raoultii	Lactobacillus	hypothetical protein	WP_121978986	0.36	35.4
Case	Sample 71.xlsx	IGEWVSTLSR	1	Lactobacillus raoultii	Lactobacillus	hypothetical protein	WP_121978986	0.36	35.4
Control	Sample 112.xlsx	SGALTHDK	1	Lactobacillus reuteri	Lactobacillus	hypothetical protein	WP_134907951	252	26.9
Control	Sample 118.xlsx	SGALTHDK	1	Lactobacillus reuteri	Lactobacillus	hypothetical protein	WP_134907951	252	26.9
Case	Sample 62.xlsx	MAANGDTPK	13	Lactobacillus rhamnosus	Lactobacillus	cell surface protein	WP_070792462	6.6	31.6
Control	Sample 45.xlsx	MAANGDTPK	3	Lactobacillus rhamnosus	Lactobacillus	cell surface protein	WP_070792462	6.6	31.6
Control	Sample 90.xlsx	MAANGDTPK	3	Lactobacillus rhamnosus	Lactobacillus	cell surface protein	WP_070792462	6.6	31.6
Control	Sample 135.xlsx	MVPDMMEK	1	Lactobacillus sp. 159-4	Lactobacillus	SpaH/EbpB family LPXTG-anchored major pilin	WP_125585098	1.3	33.3
Control	Sample 108.xlsx	LLDLKKYGK	1	Lactobacillus sp. 218-6	Lactobacillus	DUF2207 domain-containing protein	WP_125686166	9.4	31.2
Case	Sample 71.xlsx	QVGMGTAAK	1	Lactobacillus sp. 247-3	Lactobacillus	PBP1A family penicillin-binding protein	WP_125579030	19	30.3
Control	Sample 103.xlsx	VDSVDLASK	1	Lactobacillus sp. 33-7	Lactobacillus	diaminopimelate decarboxylase	WP_125677992	38	29.5
Case	Sample 115.xlsx	MMLLKGDK	1	Lactobacillus sp. 735-2	Lactobacillus	hypothetical protein	WP_137637288	16	30.3
Control	Sample 96.xlsx	QGKADANAADMDRAAKIAQAAEFIDR	1	Lactobacillus sp. 735-2	Lactobacillus	ABC transporter ATP-binding protein	WP_137636554	5.79e-17	83.8
Control	Sample 28.xlsx	LVAGYNASK	1	Lactobacillus sp. CRM56-3	Lactobacillus	DoxX family membrane protein	WP_155432053	27	29.9
Control	Sample 32.xlsx	YMELTYER	1	Lactobacillus sp. HT170-2	Lactobacillus	response regulator transcription factor	WP_127811732	2.7	32.5
Case	Sample 139.xlsx	MMGASALKK	1	Lactobacillus sp. ZW163	Lactobacillus	SpaH/EbpB family LPXTG-anchored major pilin	WP_127849763	6.6	31.6
Control	Sample 126.xlsx	LSVGTEAMK	2	Lactobacillus suebicus	Lactobacillus	LacI family transcriptional regulator	WP_081479631	13	30.8
Control	Sample 116.xlsx	RMTEMMEK	1	Lactobacillus vini	Lactobacillus	terminase large subunit	WP_034991602	1.3	33.3
Control	Sample 90.xlsx	EAAPDRYK	6	Lactobacillus zeae DSM 20178 = KCTC 3804	Lactobacillus	glutathione reductase	KRK12796	43	29.1
Case	Sample 98.xlsx	TAKYGTYR	6	Lactobacillus	Lactobacillus	MULTISPECIES: AAA family ATPase	WP_090093780	43	29.1
Control	Sample 23.xlsx	GFLILASLR	7	Moraxella canis	Moraxella	NADH-quinone oxidoreductase subunit L	WP_114800443	19	30.3
Control	Sample 74.xlsx	GFLILASLR	7	Moraxella canis	Moraxella	NADH-quinone oxidoreductase subunit L	WP_114800443	19	30.3
Control	Sample 29.xlsx	STTPDLYASR	1	Moraxella catarrhalis	Moraxella	hypothetical protein	WP_147286443	1.1	34.1
Case	Sample 138.xlsx	HTSLGEPIAK	2	Moraxella cuniculi	Moraxella	hypothetical protein	WP_076556241	1.4	33.7
Control	Sample 149.xlsx	HTSLGEPIAK	2	Moraxella cuniculi	Moraxella	hypothetical protein	WP_076556241	1.4	33.7
Control	Sample 125.xlsx	KYQGANEELLATLK	1	Moraxella equi	Moraxella	phage tail tape measure protein	WP_079325681	9.56e-05	46.4
Case	Sample 55.xlsx	NGSNYNSPIK	2	Moraxella equi	Moraxella	hypothetical protein	WP_143823480	0.5	35
Case	Sample 121.xlsx	LERELSALMHDWTDEYAK	10	Moraxella lacunata	Moraxella	NAD-glutamate dehydrogenase	WP_115247421	1.03e-10	64.3
Control	Sample 11.xlsx	MSMSKSILKPISSAFLLNWSMK	1	Moraxella lincolnii	Moraxella	ABC transporter substrate-binding protein	OOS20686	2e-14	75.7
Control	Sample 125.xlsx	IGHVSVTMK	1	Moraxella macacae	Moraxella	hypothetical protein	WP_009501390	4.7	32
Case	Sample 138.xlsx	KVEVVSYAGIK	1	Moraxella osloensis	Moraxella	lecithin retinol acyltransferase family protein	WP_099833535	0.16	36.7
Case	Sample 139.xlsx	TYETELTKR	1	Moraxella osloensis	Moraxella	hypothetical protein	WP_065253213	3.3	32.5
Control	Sample 27.xlsx	ITGTQIYGR	7	Moraxella ovis	Moraxella	AAA family ATPase	WP_112744084	4.6	32
Control	Sample 25.xlsx	PVGTLGEICTR	8	Proteus cibarius	Proteus	AMP-binding protein	WP_109420081	0.055	38
Control	Sample 29.xlsx	PVGTLGEICTR	8	Proteus cibarius	Proteus	AMP-binding protein	WP_109420081	0.055	38
Control	Sample 93.xlsx	VILSEVTSK	3	Proteus mirabilis	Proteus	filamentous hemagglutinin N-terminal domain-containing protein	WP_107034307	27	29.9
Control	Sample 133.xlsx	VGTDGVLVTK	5	Proteus mirabilis	Proteus	hypothetical protein	WP_115286874	4.1	32.5
Control	Sample 69.xlsx	VGTDGVLVTK	5	Proteus mirabilis	Proteus	hypothetical protein	WP_115286874	4.1	32.5
Control	Sample 128.xlsx	LAGDKVLKIVANVFK	50	Pseudomonas syringae	Pseudomonas	GGDEF domain-containing protein	WP_024675321	2.06e-05	48.6
Case	Sample 130.xlsx	LAGDKVLKIVANVFK	50	Pseudomonas syringae	Pseudomonas	GGDEF domain-containing protein	WP_024675321	2.06e-05	48.6
Control	Sample 5.xlsx	MTDSTGSLSCGPR	1	Ralstonia mannitolilytica	Ralstonia	DUF3274 domain-containing protein	WP_102080307	0.000631	43.9
Control	Sample 11.xlsx	SSDSALLLHR	2	Ralstonia pickettii	Ralstonia	hypothetical protein	WP_012760820	2.9	32.9
Control	Sample 142.xlsx	VTAMATIAR	38	Ralstonia solanacearum UW551	Ralstonia	Regulatory protein	EAP70878	9.4	31.2
Case	Sample 52.xlsx	DSVETTLPR	6	Ralstonia solanacearum	Ralstonia	SDR family NAD(P)-dependent oxidoreductase	WP_064046448	9.3	31.2
Control	Sample 58.xlsx	AVFDDFAGFNQK	11	Ralstonia solanacearum	Ralstonia	FdhF/YdeP family oxidoreductase	WP_003277076	0.003	41.8
Case	Sample 49.xlsx	DTYATPAEWEEK	8	Riemerella anatipestifer	Riemerella	phosphoenolpyruvate carboxykinase (ATP)	WP_079207198	0.000522	43.9
Control	Sample 9.xlsx	ALIAFAGSEK	1	Ruminococcaceae bacterium	Ruminococcaceae	molecular chaperone Hsp90	WP_119235233	4.2	32.5
Control	Sample 27.xlsx	TVAAVLIVAMFAGGAYL	1	Ruminococcus albus	Ruminococcus	hypothetical protein SAMN02910406_02229	SFC70788	1.68e-07	54.9
Control	Sample 29.xlsx	TVAAVLIVAMFAGGAYL	1	Ruminococcus albus	Ruminococcus	hypothetical protein SAMN02910406_02229	SFC70788	1.68e-07	54.9
Control	Sample 65.xlsx	HVIGTVLEK	6	Ruminococcus albus	Ruminococcus	asparagine--tRNA ligase	WP_074961474	9.4	31.2
Control	Sample 102.xlsx	SASLTLTVGK	3	Ruminococcus callidus ATCC 27760	Ruminococcus	RNA methyltransferase	ERJ97555	12	31.2
Control	Sample 19.xlsx	GTFYINGENTK	1	Ruminococcus flavefaciens	Ruminococcus	M13 family metallopeptidase	WP_072949441	0.027	38.8
Control	Sample 25.xlsx	CEDGGEIPPR	3	Ruminococcus flavefaciens	Ruminococcus	ribosomal-processing cysteine protease Prp	WP_109725254	0.19	36.3
Control	Sample 58.xlsx	CEDGGEIPPR	3	Ruminococcus flavefaciens	Ruminococcus	ribosomal-processing cysteine protease Prp	WP_109725254	0.19	36.3
Case	Sample 67.xlsx	CEDGGEIPPR	3	Ruminococcus flavefaciens	Ruminococcus	ribosomal-processing cysteine protease Prp	WP_109725254	0.19	36.3
Case	Sample 57.xlsx	TNVYLTNTGLDK	4	Ruminococcus flavefaciens	Ruminococcus	N-acetylglucosamine-1-phosphate uridyltransferase	WP_072951156	0.006	40.9
Control	Sample 86.xlsx	CGPLMCDR	5	Ruminococcus flavefaciens	Ruminococcus	amidohydrolase	WP_109727629	3.8	32
Case	Sample 139.xlsx	TVENVLPQK	5	Ruminococcus gnavus	Ruminococcus	terminase	WP_101882095	6.6	31.6
Control	Sample 94.xlsx	EVREEDGIK	5	Ruminococcus gnavus	Ruminococcus	thioredoxin-disulfide reductase	WP_101870610	4.7	32
Case	Sample 67.xlsx	QAGYTGVSVK	10	Ruminococcus gnavus	Ruminococcus	peptide chain release factor N(5)-glutamine methyltransferase	WP_101874461	2.9	32.9
Control	Sample 120.xlsx	FLPVMVEPDK	1	Ruminococcus sp. 1xD21-23	Ruminococcus	virulence-associated protein E	WP_150838805	0.089	37.1
Case	Sample 56.xlsx	ASDNPQDTMGTEEIR	2	Ruminococcus sp. AF20-12LB	Ruminococcus	hypothetical protein DWX61_16650	RHR02200	1.31e-06	52
Control	Sample 132.xlsx	TVGIDSLPEDLR	7	Ruminococcus sp. AM28-29LB	Ruminococcus	DNA-binding protein WhiA	WP_117886042	0.008	40.5
Case	Sample 57.xlsx	LGLMTAEEADKK	2	Ruminococcus sp. AM31-15AC	Ruminococcus	amino acid ABC transporter ATP-binding protein	WP_118157741	0.008	40.5
Control	Sample 5.xlsx	TPLIISGVSGKSTK	3	Ruminococcus sp. AM40-10AC	Ruminococcus	hypothetical protein	WP_118571774	0.000761	43.9
Control	Sample 10.xlsx	STIASLICGTTK	1	Ruminococcus sp. CAG:177	Ruminococcus	putative uncharacterized protein	CDB42535	0.024	39.2
Control	Sample 101.xlsx	THSIESISR	1	Ruminococcus sp. CAG:563	Ruminococcus	glycosyltransferase group 1 family protein	CDA91626	9.4	31.2
Case	Sample 98.xlsx	YYTKENIIKK	1	Ruminococcus sp. CAG:624	Ruminococcus	putative uncharacterized protein	CDF01935	0.09	37.1
Control	Sample 86.xlsx	IIVYGSDAR	1	Ruminococcus sp. OF05-2BH	Ruminococcus	MULTISPECIES: hypothetical protein	WP_118174611	6.8	31.6
Control	Sample 128.xlsx	NEKSSFAWISR	2	Ruminococcus sp. OM08-7	Ruminococcus	type II CRISPR RNA-guided endonuclease Cas9	WP_118630931	0.019	39.2
Control	Sample 117.xlsx	ESWYYEK	1	Ruminococcus torques	Ruminococcus	Cna protein B-type domain	CUN29330	24	29.5
Case	Sample 121.xlsx	MDLSVDCR	1	Ruminococcus torques ATCC 27756	Ruminococcus	hypothetical protein RUMTOR_01182	EDK24453	12	30.8
Control	Sample 20.xlsx	QIGVAEDHMVR	3	Ruminococcus callidus	Ruminococcus	MULTISPECIES: alanine--tRNA ligase	WP_117732292	0.014	39.7
Control	Sample 34.xlsx	LEGLENSNAVLMAEITSR	6	Sphingobium sp. IP1	Sphingobium	PAS domain-containing protein	WP_099232377	6.42e-09	59.2
Case	Sample 42.xlsx	AAFLEAVADQIM	8	Sphingobium sp.	Sphingobium	aldehyde dehydrogenase (NADP(+))	PZU67597	0.004	41.4
Case	Sample 121.xlsx	VKHLGALLQGA	1	Sphingobium yanoikuyae	Sphingobium	hypothetical protein	WP_122129824	0.45	35.4
Control	Sample 86.xlsx	VKHLGALLQGA	1	Sphingobium yanoikuyae	Sphingobium	hypothetical protein	WP_122129824	0.45	35.4
Control	Sample 103.xlsx	GPDLTPGAR	2	Sphingobium yanoikuyae	Sphingobium	hydantoinase/oxoprolinase family protein	WP_017499361	19	30.3
Control	Sample 15.xlsx	LLLYAGFSR	1	Sphingomonadaceae bacterium	Sphingomonadaceae	TonB-dependent receptor	WP_109807448	9.3	31.2
Case	Sample 67.xlsx	LLLYAGFSR	1	Sphingomonadaceae bacterium	Sphingomonadaceae	TonB-dependent receptor	WP_109807448	9.3	31.2
Case	Sample 104.xlsx	RLRWETGLDADGAPVR	1	Sphingomonas	Sphingomonas	MULTISPECIES: TonB-dependent receptor	WP_079651053	1.97e-07	54.5
Control	Sample 33.xlsx	YSSDLTAKAR	1	Sphingomonas	Sphingomonas	MULTISPECIES: type VI secretion system ATPase TssH	WP_066688718	2	33.3
Control	Sample 20.xlsx	TVAETGSTNADLLALARTGADDGLWLR	7	Sphingomonas aerolata	Sphingomonas	BirA family biotin operon repressor/biotin-	PTM46856	2.47e-17	85
Case	Sample 119.xlsx	AVEWVGILR	1	Sphingomonas elodea	Sphingomonas	hypothetical protein	WP_147425878	2.4	32.9
Control	Sample 29.xlsx	AVEWVGILR	1	Sphingomonas elodea	Sphingomonas	hypothetical protein	WP_147425878	2.4	32.9
Case	Sample 68.xlsx	AVEWVGILR	1	Sphingomonas elodea	Sphingomonas	hypothetical protein	WP_147425878	2.4	32.9
Case	Sample 56.xlsx	VAPGEDPQER	1	Sphingomonas gei	Sphingomonas	hypothetical protein	WP_135963302	0.5	35
Control	Sample 11.xlsx	LSLSQGQIGR	1	Sphingomonas glacialis	Sphingomonas	FAD-binding protein	WP_140851865	2.9	32.9
Control	Sample 10.xlsx	SYLLSTLVARGYLAR	1	Sphingomonas guangdongensis	Sphingomonas	helix-turn-helix domain-containing protein	WP_097065007	1.48e-05	49
Control	Sample 131.xlsx	SYLLSTLVARGYLAR	1	Sphingomonas guangdongensis	Sphingomonas	helix-turn-helix domain-containing protein	WP_097065007	1.48e-05	49
Case	Sample 50.xlsx	SYLLSTLVARGYLAR	1	Sphingomonas guangdongensis	Sphingomonas	helix-turn-helix domain-containing protein	WP_097065007	1.48e-05	49
Case	Sample 52.xlsx	SYLLSTLVARGYLAR	1	Sphingomonas guangdongensis	Sphingomonas	helix-turn-helix domain-containing protein	WP_097065007	1.48e-05	49
Control	Sample 60.xlsx	SYLLSTLVARGYLAR	1	Sphingomonas guangdongensis	Sphingomonas	helix-turn-helix domain-containing protein	WP_097065007	1.48e-05	49
Case	Sample 88.xlsx	SYLLSTLVARGYLAR	1	Sphingomonas guangdongensis	Sphingomonas	helix-turn-helix domain-containing protein	WP_097065007	1.48e-05	49
Control	Sample 94.xlsx	SYLLSTLVARGYLAR	1	Sphingomonas guangdongensis	Sphingomonas	helix-turn-helix domain-containing protein	WP_097065007	1.48e-05	49
Control	Sample 102.xlsx	LVAIANAGAGSFGTGSTTVR	3	Sphingomonas histidinilytica	Sphingomonas	alpha-2-macroglobulin	WP_079647577	3.23e-09	60.4
Control	Sample 120.xlsx	DADLIAPSPR	1	Sphingomonas jatrophae	Sphingomonas	transglutaminase family protein	WP_093314084	1	34.1
Control	Sample 132.xlsx	SLQDIIAILGMDELSEEDKITVSR	1	Sphingomonas jatrophae	Sphingomonas	F0F1 ATP synthase subunit beta	WP_093312478	1.8e-15	79.1
Case	Sample 16.xlsx	DTATAAALAEQATR	1	Sphingomonas jatrophae	Sphingomonas	hypothetical protein	WP_093316571	0.000777	43.9
Case	Sample 50.xlsx	DTATAAALAEQATR	1	Sphingomonas jatrophae	Sphingomonas	hypothetical protein	WP_093316571	0.000777	43.9
Case	Sample 56.xlsx	DTATAAALAEQATR	1	Sphingomonas jatrophae	Sphingomonas	hypothetical protein	WP_093316571	0.000777	43.9
Case	Sample 57.xlsx	DADLIAPSPR	1	Sphingomonas jatrophae	Sphingomonas	transglutaminase family protein	WP_093314084	1	34.1
Control	Sample 69.xlsx	DTATAAALAEQATR	1	Sphingomonas jatrophae	Sphingomonas	hypothetical protein	WP_093316571	0.000777	43.9
Case	Sample 70.xlsx	DADLIAPSPR	1	Sphingomonas jatrophae	Sphingomonas	transglutaminase family protein	WP_093314084	1	34.1
Case	Sample 72.xlsx	DTATAAALAEQATR	1	Sphingomonas jatrophae	Sphingomonas	hypothetical protein	WP_093316571	0.000777	43.9
Control	Sample 90.xlsx	DTATAAALAEQATR	1	Sphingomonas jatrophae	Sphingomonas	hypothetical protein	WP_093316571	0.000777	43.9
Control	Sample 137.xlsx	ESGQGGLFGEAEPVGSAIQLPK	3	Sphingomonas koreensis	Sphingomonas	DNA polymerase III subunit alpha	WP_075152160	4.75e-12	68.9
Control	Sample 94.xlsx	ESGQGGLFGEAEPVGSAIQLPK	3	Sphingomonas koreensis	Sphingomonas	DNA polymerase III subunit alpha	WP_075152160	4.75e-12	68.9
Control	Sample 21.xlsx	ASIVTVSSGLAF	1	Sphingomonas lenta	Sphingomonas	SDR family NAD(P)-dependent oxidoreductase	WP_095998257	0.095	37.5
Control	Sample 19.xlsx	GTSEAGGGGAPR	16	Sphingomonas naasensis	Sphingomonas	DNA ligase D	WP_135985534	0.19	36.7
Control	Sample 142.xlsx	AGGFGAAAATSDGGAK	1	Sphingomonas populi	Sphingomonas	NAD(P)(+) transhydrogenase (Re/Si-specific) subunit beta	WP_130156016	9.85e-05	46.9
Control	Sample 47.xlsx	AGGFGAAAATSDGGAK	1	Sphingomonas populi	Sphingomonas	NAD(P)(+) transhydrogenase (Re/Si-specific) subunit beta	WP_130156016	9.85e-05	46.9
Case	Sample 67.xlsx	AGGFGAAAATSDGGAK	1	Sphingomonas populi	Sphingomonas	NAD(P)(+) transhydrogenase (Re/Si-specific) subunit beta	WP_130156016	9.85e-05	46.9
Case	Sample 68.xlsx	AGGFGAAAATSDGGAK	1	Sphingomonas populi	Sphingomonas	NAD(P)(+) transhydrogenase (Re/Si-specific) subunit beta	WP_130156016	9.85e-05	46.9
Control	Sample 29.xlsx	GFAGSLSSFLR	1	Sphingomonas sanguinis	Sphingomonas	SGNH/GDSL hydrolase family protein	WP_058733864	0.44	35.4
Control	Sample 65.xlsx	LHEVTVDGRAVQAAAPTR	1	Sphingomonas solaris	Sphingomonas	pseudouridine synthase	WP_145152869	1.81e-08	57.9
Case	Sample 138.xlsx	ALFGEKLIATVR	1	Sphingomonas sp.	Sphingomonas	ATPase	RZL77792	0.017	39.7
Control	Sample 146.xlsx	ATILDGQAQQLR	1	Sphingomonas sp.	Sphingomonas	CHAT domain-containing protein	PZU08173	0.012	40.1
Control	Sample 151.xlsx	SPDPLPIETINLVG	1	Sphingomonas sp.	Sphingomonas	NAD-dependent epimerase/dehydratase family protein	RZM37524	4.88e-05	47.3
Control	Sample 54.xlsx	ATILDGQAQQLR	1	Sphingomonas sp.	Sphingomonas	CHAT domain-containing protein	PZU08173	0.012	40.1
Case	Sample 68.xlsx	ASISTDPATAR	1	Sphingomonas sp.	Sphingomonas	histidine kinase	PZU09785	0.44	35.4
Control	Sample 87.xlsx	NETAVGDAGAVGDA	1	Sphingomonas sp.	Sphingomonas	hypothetical protein EOP67_34385	RZM31175	0.001	43.5
Control	Sample 94.xlsx	SPDPLPIETINLVG	1	Sphingomonas sp.	Sphingomonas	NAD-dependent epimerase/dehydratase family protein	RZM37524	4.88e-05	47.3
Case	Sample 42.xlsx	AAEAADADALGAFFASLTLEDLR	1	Sphingomonas sp. 17J27-24	Sphingomonas	GNAT family N-acetyltransferase	WP_135089376	7.37e-13	71.5
Case	Sample 57.xlsx	RWAMTQAAETLASWDGR	2	Sphingomonas sp. 28-62-11	Sphingomonas	GGDEF-domain containing protein	OYY64395	2.71e-09	60
Case	Sample 49.xlsx	SYSNLSPGVEYNAETLDQALK	1	Sphingomonas sp. AE3	Sphingomonas	outer membrane protein assembly factor BamA	WP_147493084	5.65e-12	68.5
Control	Sample 79.xlsx	SHLFAGEDIGPR	1	Sphingomonas sp. Ant20	Sphingomonas	hypothetical protein	WP_037528867	0.006	40.9
Case	Sample 104.xlsx	SASVTVGSTSTK	1	Sphingomonas sp. BK235	Sphingomonas	GDSL-like lipase/acylhydrolase family protein	TCP36561	0.27	36.3
Case	Sample 121.xlsx	SASVTVGSTSTK	1	Sphingomonas sp. BK235	Sphingomonas	GDSL-like lipase/acylhydrolase family protein	TCP36561	0.27	36.3
Control	Sample 128.xlsx	SASVTVGSTSTK	1	Sphingomonas sp. BK235	Sphingomonas	GDSL-like lipase/acylhydrolase family protein	TCP36561	0.27	36.3
Control	Sample 131.xlsx	SASVTVGSTSTK	1	Sphingomonas sp. BK235	Sphingomonas	GDSL-like lipase/acylhydrolase family protein	TCP36561	0.27	36.3
Control	Sample 134.xlsx	SASVTVGSTSTK	1	Sphingomonas sp. BK235	Sphingomonas	GDSL-like lipase/acylhydrolase family protein	TCP36561	0.27	36.3
Case	Sample 51.xlsx	SASVTVGSTSTK	1	Sphingomonas sp. BK235	Sphingomonas	GDSL-like lipase/acylhydrolase family protein	TCP36561	0.27	36.3
Case	Sample 85.xlsx	SASVTVGSTSTK	1	Sphingomonas sp. BK235	Sphingomonas	GDSL-like lipase/acylhydrolase family protein	TCP36561	0.27	36.3
Control	Sample 5.xlsx	TPEALALGVR	1	Sphingomonas sp. CF311	Sphingomonas	DUF2059 domain-containing protein	WP_116838998	3	32.9
Control	Sample 25.xlsx	LADWVSSLSR	1	Sphingomonas sp. FARSPH	Sphingomonas	hypothetical protein	WP_115378595	0.73	34.6
Control	Sample 14.xlsx	SLILGVNEDGRLR	1	Sphingomonas sp. HKS19	Sphingomonas	DNA ligase D	WP_146569895	0.001	43.1
Control	Sample 110.xlsx	EVEVSAVLNGELR	1	Sphingomonas sp. HMF7854	Sphingomonas	hypothetical protein	WP_126719080	0.002	42.6
Case	Sample 121.xlsx	EVEVSAVLNGELR	1	Sphingomonas sp. HMF7854	Sphingomonas	hypothetical protein	WP_126719080	0.002	42.6
Control	Sample 143.xlsx	EVEVSAVLNGELR	1	Sphingomonas sp. HMF7854	Sphingomonas	hypothetical protein	WP_126719080	0.002	42.6
Control	Sample 48.xlsx	EVEVSAVLNGELR	1	Sphingomonas sp. HMF7854	Sphingomonas	hypothetical protein	WP_126719080	0.002	42.6
Control	Sample 132.xlsx	MADGDLRK	2	Sphingomonas sp. HMF7854	Sphingomonas	methyl-accepting chemotaxis protein	WP_126719736	43	29.1
Case	Sample 52.xlsx	EALAATVQSR	2	Sphingomonas sp. IBVSS2	Sphingomonas	patatin-like protein	WP_086129828	4.1	32.5
Control	Sample 17.xlsx	LAQENLVLAVAK	1	Sphingomonas sp. Leaf208	Sphingomonas	NAD-dependent epimerase/dehydratase family protein	WP_056490846	0.033	38.8
Control	Sample 30.xlsx	LAQENLVLAVAK	1	Sphingomonas sp. Leaf208	Sphingomonas	NAD-dependent epimerase/dehydratase family protein	WP_056490846	0.033	38.8
Case	Sample 56.xlsx	LAQENLVLAVAK	1	Sphingomonas sp. Leaf208	Sphingomonas	NAD-dependent epimerase/dehydratase family protein	WP_056490846	0.033	38.8
Control	Sample 5.xlsx	VVSVLGNEAPPK	1	Sphingomonas sp. Leaf231	Sphingomonas	serine hydrolase	WP_056630262	0.024	39.2
Case	Sample 85.xlsx	EVQIVQIHSASASGTSLR	2	Sphingomonas sp. Leaf28	Sphingomonas	type IV secretion system DNA-binding domain-containing protein	WP_056414076	3.64e-08	57.1
Control	Sample 19.xlsx	VVDGSGKPIDGK	1	Sphingomonas sp. Leaf33	Sphingomonas	FliI/YscN family ATPase	WP_056421618	0.033	38.8
Control	Sample 100.xlsx	VGDTLVAGGGIR	2	Sphingomonas sp. Leaf34	Sphingomonas	hypothetical protein ASF00_16280	KQN24393	0.067	38
Control	Sample 110.xlsx	VGDTLVAGGGIR	2	Sphingomonas sp. Leaf34	Sphingomonas	hypothetical protein ASF00_16280	KQN24393	0.067	38
Control	Sample 144.xlsx	VGDTLVAGGGIR	2	Sphingomonas sp. Leaf34	Sphingomonas	hypothetical protein ASF00_16280	KQN24393	0.067	38
Case	Sample 16.xlsx	VGDTLVAGGGIR	2	Sphingomonas sp. Leaf34	Sphingomonas	hypothetical protein ASF00_16280	KQN24393	0.067	38
Control	Sample 27.xlsx	VGDTLVAGGGIR	2	Sphingomonas sp. Leaf34	Sphingomonas	hypothetical protein ASF00_16280	KQN24393	0.067	38
Control	Sample 29.xlsx	VGDTLVAGGGIR	2	Sphingomonas sp. Leaf34	Sphingomonas	hypothetical protein ASF00_16280	KQN24393	0.067	38
Control	Sample 47.xlsx	VGDTLVAGGGIR	2	Sphingomonas sp. Leaf34	Sphingomonas	hypothetical protein ASF00_16280	KQN24393	0.067	38
Case	Sample 50.xlsx	VGDTLVAGGGIR	2	Sphingomonas sp. Leaf34	Sphingomonas	hypothetical protein ASF00_16280	KQN24393	0.067	38
Case	Sample 52.xlsx	VGDTLVAGGGIR	2	Sphingomonas sp. Leaf34	Sphingomonas	hypothetical protein ASF00_16280	KQN24393	0.067	38
Case	Sample 55.xlsx	VGDTLVAGGGIR	2	Sphingomonas sp. Leaf34	Sphingomonas	hypothetical protein ASF00_16280	KQN24393	0.067	38
Case	Sample 57.xlsx	VGDTLVAGGGIR	2	Sphingomonas sp. Leaf34	Sphingomonas	hypothetical protein ASF00_16280	KQN24393	0.067	38
Control	Sample 74.xlsx	VGDTLVAGGGIR	2	Sphingomonas sp. Leaf34	Sphingomonas	hypothetical protein ASF00_16280	KQN24393	0.067	38
Control	Sample 5.xlsx	APKALEVER	1	Sphingomonas sp. Leaf343	Sphingomonas	winged helix-turn-helix transcriptional regulator	WP_055842508	14	30.8
Control	Sample 133.xlsx	AIGDLIDVAIAEAGPNSLR	2	Sphingomonas sp. Leaf412	Sphingomonas	tRNA (N6-isopentenyl adenosine(37)-C2)-methylthiotransferase MiaB	WP_082516118	2.75e-09	60.4
Control	Sample 135.xlsx	DAADKAGWSQAR	3	Sphingomonas sp. Leaf67	Sphingomonas	bifunctional phosphoribosylaminoimidazolecarboxamide formyltransferase/IMP cyclohydrolase	WP_056001057	0.008	40.5
Control	Sample 27.xlsx	QQLEIDQARAA	1	Sphingomonas sp. LH128	Sphingomonas	phage tail tape measure protein	WP_008828645	0.077	37.5
Control	Sample 86.xlsx	ILLSDASRN	1	Sphingomonas sp. LM7	Sphingomonas	flagellar protein FlgN	WP_077509573	19	30.3
Control	Sample 100.xlsx	SPEIQAEAK	4	Sphingomonas sp. NFR04	Sphingomonas	hypothetical protein SAMN03159338_3557	SFK18937	13	30.8
Control	Sample 101.xlsx	SPEIQAEAK	4	Sphingomonas sp. NFR04	Sphingomonas	hypothetical protein SAMN03159338_3557	SFK18937	13	30.8
Control	Sample 101.xlsx	GSPEIQAEAK	4	Sphingomonas sp. NFR04	Sphingomonas	hypothetical protein SAMN03159338_3557	SFK18937	2	33.3
Control	Sample 102.xlsx	SPEIQAEAK	4	Sphingomonas sp. NFR04	Sphingomonas	hypothetical protein SAMN03159338_3557	SFK18937	13	30.8
Control	Sample 103.xlsx	SPEIQAEAK	4	Sphingomonas sp. NFR04	Sphingomonas	hypothetical protein SAMN03159338_3557	SFK18937	13	30.8
Control	Sample 105.xlsx	SPEIQAEAK	4	Sphingomonas sp. NFR04	Sphingomonas	hypothetical protein SAMN03159338_3557	SFK18937	13	30.8
Control	Sample 106.xlsx	SPEIQAEAK	4	Sphingomonas sp. NFR04	Sphingomonas	hypothetical protein SAMN03159338_3557	SFK18937	13	30.8
Control	Sample 106.xlsx	GSPEIQAEAK	4	Sphingomonas sp. NFR04	Sphingomonas	hypothetical protein SAMN03159338_3557	SFK18937	2	33.3
Control	Sample 107.xlsx	SPEIQAEAK	4	Sphingomonas sp. NFR04	Sphingomonas	hypothetical protein SAMN03159338_3557	SFK18937	13	30.8
Control	Sample 109.xlsx	SPEIQAEAK	4	Sphingomonas sp. NFR04	Sphingomonas	hypothetical protein SAMN03159338_3557	SFK18937	13	30.8
Control	Sample 111.xlsx	SPEIQAEAK	4	Sphingomonas sp. NFR04	Sphingomonas	hypothetical protein SAMN03159338_3557	SFK18937	13	30.8
Case	Sample 115.xlsx	SPEIQAEAK	4	Sphingomonas sp. NFR04	Sphingomonas	hypothetical protein SAMN03159338_3557	SFK18937	13	30.8
Control	Sample 116.xlsx	SPEIQAEAK	4	Sphingomonas sp. NFR04	Sphingomonas	hypothetical protein SAMN03159338_3557	SFK18937	13	30.8
Control	Sample 117.xlsx	GSPEIQAEAK	4	Sphingomonas sp. NFR04	Sphingomonas	hypothetical protein SAMN03159338_3557	SFK18937	2	33.3
Control	Sample 118.xlsx	SPEIQAEAK	4	Sphingomonas sp. NFR04	Sphingomonas	hypothetical protein SAMN03159338_3557	SFK18937	13	30.8
Case	Sample 119.xlsx	SPEIQAEAK	4	Sphingomonas sp. NFR04	Sphingomonas	hypothetical protein SAMN03159338_3557	SFK18937	13	30.8
Control	Sample 120.xlsx	SPEIQAEAK	4	Sphingomonas sp. NFR04	Sphingomonas	hypothetical protein SAMN03159338_3557	SFK18937	13	30.8
Case	Sample 121.xlsx	SPEIQAEAK	4	Sphingomonas sp. NFR04	Sphingomonas	hypothetical protein SAMN03159338_3557	SFK18937	13	30.8
Control	Sample 122.xlsx	SPEIQAEAK	4	Sphingomonas sp. NFR04	Sphingomonas	hypothetical protein SAMN03159338_3557	SFK18937	13	30.8
Control	Sample 124.xlsx	SPEIQAEAK	4	Sphingomonas sp. NFR04	Sphingomonas	hypothetical protein SAMN03159338_3557	SFK18937	13	30.8
Control	Sample 125.xlsx	SPEIQAEAK	4	Sphingomonas sp. NFR04	Sphingomonas	hypothetical protein SAMN03159338_3557	SFK18937	13	30.8
Control	Sample 126.xlsx	SPEIQAEAK	4	Sphingomonas sp. NFR04	Sphingomonas	hypothetical protein SAMN03159338_3557	SFK18937	13	30.8
Control	Sample 127.xlsx	SPEIQAEAK	4	Sphingomonas sp. NFR04	Sphingomonas	hypothetical protein SAMN03159338_3557	SFK18937	13	30.8
Control	Sample 128.xlsx	SPEIQAEAK	4	Sphingomonas sp. NFR04	Sphingomonas	hypothetical protein SAMN03159338_3557	SFK18937	13	30.8
Control	Sample 129.xlsx	SPEIQAEAK	4	Sphingomonas sp. NFR04	Sphingomonas	hypothetical protein SAMN03159338_3557	SFK18937	13	30.8
Case	Sample 130.xlsx	SPEIQAEAK	4	Sphingomonas sp. NFR04	Sphingomonas	hypothetical protein SAMN03159338_3557	SFK18937	13	30.8
Control	Sample 131.xlsx	SPEIQAEAK	4	Sphingomonas sp. NFR04	Sphingomonas	hypothetical protein SAMN03159338_3557	SFK18937	13	30.8
Control	Sample 132.xlsx	SPEIQAEAK	4	Sphingomonas sp. NFR04	Sphingomonas	hypothetical protein SAMN03159338_3557	SFK18937	13	30.8
Control	Sample 133.xlsx	SPEIQAEAK	4	Sphingomonas sp. NFR04	Sphingomonas	hypothetical protein SAMN03159338_3557	SFK18937	13	30.8
Control	Sample 134.xlsx	SPEIQAEAK	4	Sphingomonas sp. NFR04	Sphingomonas	hypothetical protein SAMN03159338_3557	SFK18937	13	30.8
Control	Sample 135.xlsx	SPEIQAEAK	4	Sphingomonas sp. NFR04	Sphingomonas	hypothetical protein SAMN03159338_3557	SFK18937	13	30.8
Control	Sample 136.xlsx	SPEIQAEAK	4	Sphingomonas sp. NFR04	Sphingomonas	hypothetical protein SAMN03159338_3557	SFK18937	13	30.8
Control	Sample 137.xlsx	SPEIQAEAK	4	Sphingomonas sp. NFR04	Sphingomonas	hypothetical protein SAMN03159338_3557	SFK18937	13	30.8
Case	Sample 138.xlsx	SPEIQAEAK	4	Sphingomonas sp. NFR04	Sphingomonas	hypothetical protein SAMN03159338_3557	SFK18937	13	30.8
Control	Sample 140.xlsx	SPEIQAEAK	4	Sphingomonas sp. NFR04	Sphingomonas	hypothetical protein SAMN03159338_3557	SFK18937	13	30.8
Control	Sample 141.xlsx	SPEIQAEAK	4	Sphingomonas sp. NFR04	Sphingomonas	hypothetical protein SAMN03159338_3557	SFK18937	13	30.8
Control	Sample 142.xlsx	SPEIQAEAK	4	Sphingomonas sp. NFR04	Sphingomonas	hypothetical protein SAMN03159338_3557	SFK18937	13	30.8
Control	Sample 143.xlsx	SPEIQAEAK	4	Sphingomonas sp. NFR04	Sphingomonas	hypothetical protein SAMN03159338_3557	SFK18937	13	30.8
Control	Sample 144.xlsx	SPEIQAEAK	4	Sphingomonas sp. NFR04	Sphingomonas	hypothetical protein SAMN03159338_3557	SFK18937	13	30.8
Control	Sample 145.xlsx	SPEIQAEAK	4	Sphingomonas sp. NFR04	Sphingomonas	hypothetical protein SAMN03159338_3557	SFK18937	13	30.8
Control	Sample 146.xlsx	SPEIQAEAK	4	Sphingomonas sp. NFR04	Sphingomonas	hypothetical protein SAMN03159338_3557	SFK18937	13	30.8
Control	Sample 148.xlsx	SPEIQAEAK	4	Sphingomonas sp. NFR04	Sphingomonas	hypothetical protein SAMN03159338_3557	SFK18937	13	30.8
Control	Sample 149.xlsx	SPEIQAEAK	4	Sphingomonas sp. NFR04	Sphingomonas	hypothetical protein SAMN03159338_3557	SFK18937	13	30.8
Control	Sample 150.xlsx	SPEIQAEAK	4	Sphingomonas sp. NFR04	Sphingomonas	hypothetical protein SAMN03159338_3557	SFK18937	13	30.8
Control	Sample 151.xlsx	SPEIQAEAK	4	Sphingomonas sp. NFR04	Sphingomonas	hypothetical protein SAMN03159338_3557	SFK18937	13	30.8
Case	Sample 2.xlsx	SPEIQAEAK	4	Sphingomonas sp. NFR04	Sphingomonas	hypothetical protein SAMN03159338_3557	SFK18937	13	30.8
Control	Sample 25.xlsx	SPEIQAEAK	4	Sphingomonas sp. NFR04	Sphingomonas	hypothetical protein SAMN03159338_3557	SFK18937	13	30.8
Control	Sample 29.xlsx	SPEIQAEAK	4	Sphingomonas sp. NFR04	Sphingomonas	hypothetical protein SAMN03159338_3557	SFK18937	13	30.8
Control	Sample 30.xlsx	SPEIQAEAK	4	Sphingomonas sp. NFR04	Sphingomonas	hypothetical protein SAMN03159338_3557	SFK18937	13	30.8
Control	Sample 47.xlsx	SPEIQAEAK	4	Sphingomonas sp. NFR04	Sphingomonas	hypothetical protein SAMN03159338_3557	SFK18937	13	30.8
Case	Sample 49.xlsx	SPEIQAEAK	4	Sphingomonas sp. NFR04	Sphingomonas	hypothetical protein SAMN03159338_3557	SFK18937	13	30.8
Case	Sample 51.xlsx	SPEIQAEAK	4	Sphingomonas sp. NFR04	Sphingomonas	hypothetical protein SAMN03159338_3557	SFK18937	13	30.8
Case	Sample 52.xlsx	SPEIQAEAK	4	Sphingomonas sp. NFR04	Sphingomonas	hypothetical protein SAMN03159338_3557	SFK18937	13	30.8
Case	Sample 55.xlsx	SPEIQAEAK	4	Sphingomonas sp. NFR04	Sphingomonas	hypothetical protein SAMN03159338_3557	SFK18937	13	30.8
Case	Sample 56.xlsx	SPEIQAEAK	4	Sphingomonas sp. NFR04	Sphingomonas	hypothetical protein SAMN03159338_3557	SFK18937	13	30.8
Case	Sample 57.xlsx	SPEIQAEAK	4	Sphingomonas sp. NFR04	Sphingomonas	hypothetical protein SAMN03159338_3557	SFK18937	13	30.8
Case	Sample 61.xlsx	SPEIQAEAK	4	Sphingomonas sp. NFR04	Sphingomonas	hypothetical protein SAMN03159338_3557	SFK18937	13	30.8
Control	Sample 64.xlsx	SPEIQAEAK	4	Sphingomonas sp. NFR04	Sphingomonas	hypothetical protein SAMN03159338_3557	SFK18937	13	30.8
Control	Sample 65.xlsx	SPEIQAEAK	4	Sphingomonas sp. NFR04	Sphingomonas	hypothetical protein SAMN03159338_3557	SFK18937	13	30.8
Case	Sample 68.xlsx	SPEIQAEAK	4	Sphingomonas sp. NFR04	Sphingomonas	hypothetical protein SAMN03159338_3557	SFK18937	13	30.8
Control	Sample 69.xlsx	SPEIQAEAK	4	Sphingomonas sp. NFR04	Sphingomonas	hypothetical protein SAMN03159338_3557	SFK18937	13	30.8
Case	Sample 70.xlsx	SPEIQAEAK	4	Sphingomonas sp. NFR04	Sphingomonas	hypothetical protein SAMN03159338_3557	SFK18937	13	30.8
Case	Sample 71.xlsx	SPEIQAEAK	4	Sphingomonas sp. NFR04	Sphingomonas	hypothetical protein SAMN03159338_3557	SFK18937	13	30.8
Case	Sample 72.xlsx	SPEIQAEAK	4	Sphingomonas sp. NFR04	Sphingomonas	hypothetical protein SAMN03159338_3557	SFK18937	13	30.8
Case	Sample 72.xlsx	GSPEIQAEAK	4	Sphingomonas sp. NFR04	Sphingomonas	hypothetical protein SAMN03159338_3557	SFK18937	2	33.3
Control	Sample 74.xlsx	SPEIQAEAK	4	Sphingomonas sp. NFR04	Sphingomonas	hypothetical protein SAMN03159338_3557	SFK18937	13	30.8
Control	Sample 75.xlsx	SPEIQAEAK	4	Sphingomonas sp. NFR04	Sphingomonas	hypothetical protein SAMN03159338_3557	SFK18937	13	30.8
Case	Sample 85.xlsx	SPEIQAEAK	4	Sphingomonas sp. NFR04	Sphingomonas	hypothetical protein SAMN03159338_3557	SFK18937	13	30.8
Control	Sample 86.xlsx	SPEIQAEAK	4	Sphingomonas sp. NFR04	Sphingomonas	hypothetical protein SAMN03159338_3557	SFK18937	13	30.8
Control	Sample 87.xlsx	SPEIQAEAK	4	Sphingomonas sp. NFR04	Sphingomonas	hypothetical protein SAMN03159338_3557	SFK18937	13	30.8
Control	Sample 91.xlsx	SPEIQAEAK	4	Sphingomonas sp. NFR04	Sphingomonas	hypothetical protein SAMN03159338_3557	SFK18937	13	30.8
Control	Sample 92.xlsx	SPEIQAEAK	4	Sphingomonas sp. NFR04	Sphingomonas	hypothetical protein SAMN03159338_3557	SFK18937	13	30.8
Control	Sample 93.xlsx	SPEIQAEAK	4	Sphingomonas sp. NFR04	Sphingomonas	hypothetical protein SAMN03159338_3557	SFK18937	13	30.8
Control	Sample 94.xlsx	SPEIQAEAK	4	Sphingomonas sp. NFR04	Sphingomonas	hypothetical protein SAMN03159338_3557	SFK18937	13	30.8
Control	Sample 94.xlsx	GSPEIQAEAK	4	Sphingomonas sp. NFR04	Sphingomonas	hypothetical protein SAMN03159338_3557	SFK18937	2	33.3
Control	Sample 95.xlsx	SPEIQAEAK	4	Sphingomonas sp. NFR04	Sphingomonas	hypothetical protein SAMN03159338_3557	SFK18937	13	30.8
Case	Sample 98.xlsx	SPEIQAEAK	4	Sphingomonas sp. NFR04	Sphingomonas	hypothetical protein SAMN03159338_3557	SFK18937	13	30.8
Case	Sample 49.xlsx	GAIDLVEEGVNGFLVPPR	7	Sphingomonas sp. NFR04	Sphingomonas	glycosyltransferase family 1 protein	WP_093293153	6.48e-09	59.2
Case	Sample 50.xlsx	GAIDLVEEGVNGFLVPPR	7	Sphingomonas sp. NFR04	Sphingomonas	glycosyltransferase family 1 protein	WP_093293153	6.48e-09	59.2
Case	Sample 68.xlsx	GAIDLVEEGVNGFLVPPR	7	Sphingomonas sp. NFR04	Sphingomonas	glycosyltransferase family 1 protein	WP_093293153	6.48e-09	59.2
Control	Sample 90.xlsx	ELVDLADAARAAAEAVDQAAAER	2	Sphingomonas sp. OV641	Sphingomonas	PAS domain-containing sensor histidine kinase	WP_093063726	1.02e-12	71
Control	Sample 83.xlsx	LSELLAEVPEIR	4	Sphingomonas sp. PAMC 26605	Sphingomonas	ATP-binding cassette domain-containing protein	WP_010187585	0.008	40.5
Control	Sample 100.xlsx	VGDTLVAGGGLR	1	Sphingomonas sp. PAMC26645	Sphingomonas	hypothetical protein	WP_136189991	0.094	37.5
Control	Sample 110.xlsx	VGDTLVAGGGLR	1	Sphingomonas sp. PAMC26645	Sphingomonas	hypothetical protein	WP_136189991	0.094	37.5
Control	Sample 144.xlsx	VGDTLVAGGGLR	1	Sphingomonas sp. PAMC26645	Sphingomonas	hypothetical protein	WP_136189991	0.094	37.5
Case	Sample 16.xlsx	VGDTLVAGGGLR	1	Sphingomonas sp. PAMC26645	Sphingomonas	hypothetical protein	WP_136189991	0.094	37.5
Control	Sample 27.xlsx	VGDTLVAGGGLR	1	Sphingomonas sp. PAMC26645	Sphingomonas	hypothetical protein	WP_136189991	0.094	37.5
Control	Sample 29.xlsx	VGDTLVAGGGLR	1	Sphingomonas sp. PAMC26645	Sphingomonas	hypothetical protein	WP_136189991	0.094	37.5
Control	Sample 47.xlsx	VGDTLVAGGGLR	1	Sphingomonas sp. PAMC26645	Sphingomonas	hypothetical protein	WP_136189991	0.094	37.5
Case	Sample 50.xlsx	VGDTLVAGGGLR	1	Sphingomonas sp. PAMC26645	Sphingomonas	hypothetical protein	WP_136189991	0.094	37.5
Case	Sample 52.xlsx	VGDTLVAGGGLR	1	Sphingomonas sp. PAMC26645	Sphingomonas	hypothetical protein	WP_136189991	0.094	37.5
Case	Sample 55.xlsx	VGDTLVAGGGLR	1	Sphingomonas sp. PAMC26645	Sphingomonas	hypothetical protein	WP_136189991	0.094	37.5
Case	Sample 57.xlsx	VGDTLVAGGGLR	1	Sphingomonas sp. PAMC26645	Sphingomonas	hypothetical protein	WP_136189991	0.094	37.5
Control	Sample 74.xlsx	VGDTLVAGGGLR	1	Sphingomonas sp. PAMC26645	Sphingomonas	hypothetical protein	WP_136189991	0.094	37.5
Control	Sample 101.xlsx	ATAVLLAGTAAAAPASDAPR	1	Sphingomonas sp. PP-CE-3A-406	Sphingomonas	glycoside hydrolase family 43 protein	WP_121903444	6.47e-09	59.6
Control	Sample 58.xlsx	AARHCGTSLDKLLPR	1	Sphingomonas sp. Root241	Sphingomonas	hypothetical protein	WP_056619237	7.59e-06	49.8
Control	Sample 74.xlsx	SPVTGSGGMR	1	Sphingomonas sp. Root710	Sphingomonas	hypothetical protein	WP_056377997	2	33.3
Control	Sample 5.xlsx	ATVAEVQDSADR	7	Sphingomonas sp. S6-262	Sphingomonas	methyl-accepting chemotaxis protein	SEM80325	0.024	39.2
Control	Sample 107.xlsx	LADATVDPRNSR	1	Sphingomonas sp. SCN 67-18	Sphingomonas	double-strand break repair helicase AddA	ODU19631	0.012	40.1
Case	Sample 49.xlsx	MPKPKSAGLPSR	1	Sphingomonas sp. SCN 67-18	Sphingomonas	ribonuclease R	ODU19920	0.008	40.5
Case	Sample 50.xlsx	LADATVDPRNSR	1	Sphingomonas sp. SCN 67-18	Sphingomonas	double-strand break repair helicase AddA	ODU19631	0.012	40.1
Control	Sample 86.xlsx	LADATVDPRNSR	1	Sphingomonas sp. SCN 67-18	Sphingomonas	double-strand break repair helicase AddA	ODU19631	0.012	40.1
Case	Sample 88.xlsx	LADATVDPRNSR	1	Sphingomonas sp. SCN 67-18	Sphingomonas	double-strand break repair helicase AddA	ODU19631	0.012	40.1
Control	Sample 90.xlsx	LADATVDPRNSR	1	Sphingomonas sp. SCN 67-18	Sphingomonas	double-strand break repair helicase AddA	ODU19631	0.012	40.1
Case	Sample 56.xlsx	VTPVTWFNTASYGK	1	Sphingomonas sp. SKA58	Sphingomonas	AAA family ATPase	WP_009823139	1.2e-05	49
Control	Sample 109.xlsx	DPAIIAIPNGAGLFTTSDVIFDSR	1	Sphingomonas sp. S-NIH.Pt15_0812	Sphingomonas	TonB-dependent receptor plug domain-containing protein	WP_125996466	5.01e-15	77.8
Control	Sample 94.xlsx	IILHDAFTR	1	Sphingomonas sp. S-NIH.Pt15_0812	Sphingomonas	HAD hydrolase family protein	WP_125995750	2.3	32.9
Case	Sample 67.xlsx	SALGFVAIIASIR	1	Sphingomonas sp. YR710	Sphingomonas	MFS transporter	WP_093453275	0.004	41.8
Case	Sample 98.xlsx	GLSIGFNTIEDK	2	Sphingomonas sp. YR710	Sphingomonas	hypothetical protein SAMN05444678_102258	SDC30721	0.008	40.5
Control	Sample 27.xlsx	DVVGGPDTDVIGSVADRALIDR	1	Sphingomonas sp. ZX	Sphingomonas	NAD-dependent epimerase/dehydratase family protein	WP_149521187	1.72e-12	70.2
Control	Sample 94.xlsx	VTDLLADVDR	2	Sphingomonas sp.	Sphingomonas	Tn3 family transposase	WP_066688347	1	34.1
Case	Sample 72.xlsx	QSAPASAEPR	1	Sphingomonas spermidinifaciens	Sphingomonas	aldehyde dehydrogenase iron-sulfur subunit	WP_096343217	2.9	32.9
Case	Sample 42.xlsx	ALTAGEPGGGDAAMR	2	Sphingomonas taxi	Sphingomonas	ImmA/IrrE family metallo-endopeptidase	WP_038663225	4.12e-05	47.7
Control	Sample 10.xlsx	VQAQLPGAEGDRYR	2	Sphingomonas turrisvirgatae	Sphingomonas	pectate lyase	ODP37268	4.83e-05	47.3
Control	Sample 8.xlsx	VGAVAMPLALVAALGMR	2	Sphingomonas sp. S17	Sphingomonas	MULTISPECIES: arsenic transporter	WP_037567873	1.69e-07	54.9
Control	Sample 5.xlsx	IAAAEAGGIAR	1	Tardibacter chloracetimidivorans	Tardibacter	dihydropteroate synthase	WP_072595630	0.88	34.6
Case	Sample 67.xlsx	IAAAEAGGIAR	1	Tardibacter chloracetimidivorans	Tardibacter	dihydropteroate synthase	WP_072595630	0.88	34.6
