# Supplementary material for: Lactobacillus rhamnosus-derived extracellular vesicles influence calcium deposition in a model of breast cancer intraductal calcium stress
Source: iScience. 2025 Apr 28;28(6):112538. doi: 10.1016/j.isci.2025.112538 (PMC12148604; doi:10.1016/j.isci.2025.112538)
Supplement: Table S2. Serum proteomic data, related to Figure 1 [file mmc3.xlsx]

## Sheet: Sheet1
Table S2. Serum proteomic data. Status = Cancer/Control; Sample.Name = patient ID from 1 to 150; seq = identified peptide sequence; hits = number of peptide spectrum matches; species = microbiome species the peptide was assigned to; genus = microbiome genus; protein = protein description; acc = protein accession number; evalue = BLAST Evalue (number of expected hits of similar quality (score) tha…
Status	Source.Name	seq	hits	species	genus	protein	acc	evalue	bitscore
Case	Sample 119.xlsx	VTDFNKGTIFEIVP	129	Bacillus cereus	Bacillus	glucose dehydrogenase	PGZ03358	1.31e-05	48.6
Control	Sample 107.xlsx	NIEIIDSNGR	125	Pseudomonas aeruginosa	Pseudomonas	Glycosyl transferase	AXL86157	0.36	35.4
Case	Sample 42.xlsx	WENDIDMPRAQAILDGR	122	Pseudomonas aeruginosa	Pseudomonas	hypothetical protein ALP65_02136	RMS56299	4.19e-10	61.3
Control	Sample 19.xlsx	GMRLVEEPGQLLEQLR	106	Pseudomonas aeruginosa VRFPA03	Pseudomonas	3-methylcrotonyl-CoA carboxylase subunit alpha	EQL42885	1.4e-07	54.9
Control	Sample 122.xlsx	GITDNFFALGGDSIK	97	Bacillus paralicheniformis	Bacillus	lichenysin non-ribosomal peptide synthetase LicB	WP_105980694	1.02e-05	49.4
Control	Sample 105.xlsx	GLEYVSGTLK	96	Bacillus subtilis	Bacillus	isopeptide-forming domain-containing fimbrial protein	WP_123374377	2	33.3
Case	Sample 82.xlsx	IDNPEYMTVVK	76	Bacillus sp. BH32	Bacillus	hypothetical protein	WP_133964197	0.005	40.9
Control	Sample 144.xlsx	DSQLTVGNTWAAQDNFER	71	Lactobacillus plantarum	Lactobacillus	BspA family leucine-rich repeat surface protein	WP_128468056	8.1e-10	61.7
Case	Sample 71.xlsx	VHLDDPVIR	70	Lactobacillus rhamnosus	Lactobacillus	leucine-rich repeat protein	WP_152601561	2.3	32.9
Control	Sample 118.xlsx	HSNIILTDGEGAIIDGLK	68	Bacillus amyloliquefaciens	Bacillus	putative ribosome quality control (RQC) complex YloA/Tae2 family protein	RCX35316	9.09e-09	58.7
Control	Sample 76.xlsx	EAELAEPGGLERATK	66	Pseudomonas aeruginosa VRFPA03	Pseudomonas	hypothetical protein M770_18650	EQL40078	2.78e-05	48.1
Control	Sample 140.xlsx	TPTGMTNDR	65	Lactobacillus plantarum subsp. plantarum ST-III	Lactobacillus	integral membrane protein	ADN99336	2.3	32.9
Case	Sample 139.xlsx	ETGSNAGKIALDRPKTLSSK	58	Lactobacillus rhamnosus	Lactobacillus	site-specific recombinase	EHJ31956	8.26e-10	62.1
Control	Sample 79.xlsx	HYLSILEQVIENPNIK	57	Bacillus thuringiensis	Bacillus	non-ribosomal peptide synthetase	WP_098836791	4.96e-08	56.2
Control	Sample 148.xlsx	YVALDGLCGSSAALIVK	51	Porphyromonas gingivalis	Porphyromonas	transcription-repair coupling factor	WP_099809258	3.33e-07	54.1
Control	Sample 37.xlsx	SPNGEDLPEVGR	51	Bacillus thuringiensis	Bacillus	TQXA domain-containing protein	WP_012263733	0.008	40.5
Control	Sample 103.xlsx	TLEVTAAAPR	50	Pseudomonas aeruginosa	Pseudomonas	nuclease	VFT04140	2.9	32.9
Control	Sample 144.xlsx	TLEVTAAAPR	50	Pseudomonas aeruginosa	Pseudomonas	nuclease	VFT04140	2.9	32.9
Case	Sample 88.xlsx	TLEVTAAAPR	50	Pseudomonas aeruginosa	Pseudomonas	nuclease	VFT04140	2.9	32.9
Control	Sample 151.xlsx	GLGIAMGNGGEVLK	48	Bacillus cereus group	Bacillus	MULTISPECIES: Cof-type HAD-IIB family hydrolase	WP_103654985	0.000275	45.2
Case	Sample 56.xlsx	ILTDDIVFGAVTAEK	48	Bacillus sp. BT1B_CT2	Bacillus	hypothetical protein	WP_009328628	1.03e-05	49.4
Control	Sample 150.xlsx	SVEAGIMPASSRIIYR	46	Escherichia coli	Escherichia	outer membrane protein	STI68831	2.79e-07	54.1
Control	Sample 29.xlsx	LYATKYVGDDGQGNQVEGYTR	46	Porphyromonas gingivalis	Porphyromonas	hypothetical protein	WP_099780753	1.43e-12	70.2
Control	Sample 21.xlsx	AVPIYHNQMVIGVS	42	Lactobacillus plantarum	Lactobacillus	transcription regulator	KRN35372	8.67e-06	49.4
Control	Sample 116.xlsx	AIPDVIREQGR	40	Lactobacillus paracasei	Lactobacillus	hypothetical protein Lpp229_13051	EPC40173	0.039	38.4
Control	Sample 125.xlsx	ESFYITEGK	39	Fusobacterium pseudoperiodonticum	Fusobacterium	hypothetical protein	WP_099996293	3.3	32.5
Control	Sample 92.xlsx	LLIYDLFNR	33	Bacillus sp. SRB_331	Bacillus	hypothetical protein	WP_113734443	1.2	33.7
Control	Sample 122.xlsx	AEFIKDAKLR	32	Bacillus thuringiensis	Bacillus	hypothetical protein	WP_109736975	0.72	34.6
Control	Sample 91.xlsx	LAEAAICYTGDILDPNR	32	Bacillus swezeyi	Bacillus	pyruvate carboxylase	WP_076760392	1.5e-08	57.9
Control	Sample 136.xlsx	IPAFGLLSSVK	31	Bacillus megaterium	Bacillus	hypothetical protein	WP_121945225	0.31	35.8
Control	Sample 136.xlsx	QTPAETLNDGK	31	Bacillus pseudomycoides DSM 12442	Bacillus	Carbon starvation protein A	EEM14240	0.11	37.1
Control	Sample 93.xlsx	NLIFCGGGDEIASAR	31	Bacillus glycinifermentans	Bacillus	arginine deiminase	WP_099047082	7.36e-06	49.8
Control	Sample 59.xlsx	LHVQALSAGCA	29	Pseudomonas aeruginosa 18A	Pseudomonas	SAM-dependent methyltransferase	CCQ88415	0.22	36.3
Control	Sample 83.xlsx	LRSLWPNFEDEYNR	28	Escherichia coli	Escherichia	DUF3491 domain-containing protein	WP_111997989	7.58e-07	52.4
Control	Sample 102.xlsx	LSIYLSASIR	27	Bacillus cereus	Bacillus	O-antigen ligase family protein	WP_078205882	1.4	33.7
Control	Sample 103.xlsx	SIRNDQIEINPILSNR	27	Lactobacillus salivarius	Lactobacillus	hypothetical protein	WP_117641866	1.01e-07	55.4
Control	Sample 114.xlsx	SIRNDQIEINPILSNR	27	Lactobacillus salivarius	Lactobacillus	hypothetical protein	WP_117641866	1.01e-07	55.4
Control	Sample 142.xlsx	SIRNDQIEINPILSNR	27	Lactobacillus salivarius	Lactobacillus	hypothetical protein	WP_117641866	1.01e-07	55.4
Control	Sample 75.xlsx	SVMPESYNSSK	24	Lactobacillus hayakitensis DSM 18933 = JCM 14209	Lactobacillus	bleomycin hydrolase	KRM18289	0.039	38.4
Case	Sample 78.xlsx	GDASGTDGYLGYPYK	24	Prevotella copri	Prevotella	helix-hairpin-helix domain-containing protein	WP_117728818	5.17e-06	50.3
Control	Sample 147.xlsx	NITQVTNLKYLDR	22	Lactobacillus salivarius	Lactobacillus	UDP-N-acetylglucosamine 1-carboxyvinyltransferase	WP_113896123	0.000159	45.6
Control	Sample 100.xlsx	SIITGTYDLK	21	Lactobacillus parakefiri DSM 10551	Lactobacillus	heat-inducible transcription repressor HrcA	KRL68756	0.72	34.6
Control	Sample 101.xlsx	SIITGTYDLK	21	Lactobacillus parakefiri DSM 10551	Lactobacillus	heat-inducible transcription repressor HrcA	KRL68756	0.72	34.6
Control	Sample 102.xlsx	SIITGTYDLK	21	Lactobacillus parakefiri DSM 10551	Lactobacillus	heat-inducible transcription repressor HrcA	KRL68756	0.72	34.6
Case	Sample 104.xlsx	SIITGTYDLK	21	Lactobacillus parakefiri DSM 10551	Lactobacillus	heat-inducible transcription repressor HrcA	KRL68756	0.72	34.6
Control	Sample 106.xlsx	SIITGTYDLK	21	Lactobacillus parakefiri DSM 10551	Lactobacillus	heat-inducible transcription repressor HrcA	KRL68756	0.72	34.6
Control	Sample 108.xlsx	SIITGTYDLK	21	Lactobacillus parakefiri DSM 10551	Lactobacillus	heat-inducible transcription repressor HrcA	KRL68756	0.72	34.6
Control	Sample 110.xlsx	SIITGTYDLK	21	Lactobacillus parakefiri DSM 10551	Lactobacillus	heat-inducible transcription repressor HrcA	KRL68756	0.72	34.6
Control	Sample 111.xlsx	SIITGTYDLK	21	Lactobacillus parakefiri DSM 10551	Lactobacillus	heat-inducible transcription repressor HrcA	KRL68756	0.72	34.6
Control	Sample 114.xlsx	SIITGTYDLK	21	Lactobacillus parakefiri DSM 10551	Lactobacillus	heat-inducible transcription repressor HrcA	KRL68756	0.72	34.6
Case	Sample 115.xlsx	SIITGTYDLK	21	Lactobacillus parakefiri DSM 10551	Lactobacillus	heat-inducible transcription repressor HrcA	KRL68756	0.72	34.6
Control	Sample 116.xlsx	SIITGTYDLK	21	Lactobacillus parakefiri DSM 10551	Lactobacillus	heat-inducible transcription repressor HrcA	KRL68756	0.72	34.6
Control	Sample 117.xlsx	SIITGTYDLK	21	Lactobacillus parakefiri DSM 10551	Lactobacillus	heat-inducible transcription repressor HrcA	KRL68756	0.72	34.6
Control	Sample 12.xlsx	SIITGTYDLK	21	Lactobacillus parakefiri DSM 10551	Lactobacillus	heat-inducible transcription repressor HrcA	KRL68756	0.72	34.6
Case	Sample 121.xlsx	SIITGTYDLK	21	Lactobacillus parakefiri DSM 10551	Lactobacillus	heat-inducible transcription repressor HrcA	KRL68756	0.72	34.6
Control	Sample 124.xlsx	SIITGTYDLK	21	Lactobacillus parakefiri DSM 10551	Lactobacillus	heat-inducible transcription repressor HrcA	KRL68756	0.72	34.6
Control	Sample 126.xlsx	SIITGTYDLK	21	Lactobacillus parakefiri DSM 10551	Lactobacillus	heat-inducible transcription repressor HrcA	KRL68756	0.72	34.6
Control	Sample 127.xlsx	SIITGTYDLK	21	Lactobacillus parakefiri DSM 10551	Lactobacillus	heat-inducible transcription repressor HrcA	KRL68756	0.72	34.6
Control	Sample 129.xlsx	SIITGTYDLK	21	Lactobacillus parakefiri DSM 10551	Lactobacillus	heat-inducible transcription repressor HrcA	KRL68756	0.72	34.6
Control	Sample 134.xlsx	SIITGTYDLK	21	Lactobacillus parakefiri DSM 10551	Lactobacillus	heat-inducible transcription repressor HrcA	KRL68756	0.72	34.6
Control	Sample 136.xlsx	SIITGTYDLK	21	Lactobacillus parakefiri DSM 10551	Lactobacillus	heat-inducible transcription repressor HrcA	KRL68756	0.72	34.6
Case	Sample 138.xlsx	SIITGTYDLK	21	Lactobacillus parakefiri DSM 10551	Lactobacillus	heat-inducible transcription repressor HrcA	KRL68756	0.72	34.6
Control	Sample 142.xlsx	SIITGTYDLK	21	Lactobacillus parakefiri DSM 10551	Lactobacillus	heat-inducible transcription repressor HrcA	KRL68756	0.72	34.6
Control	Sample 145.xlsx	SIITGTYDLK	21	Lactobacillus parakefiri DSM 10551	Lactobacillus	heat-inducible transcription repressor HrcA	KRL68756	0.72	34.6
Control	Sample 150.xlsx	SIITGTYDLK	21	Lactobacillus parakefiri DSM 10551	Lactobacillus	heat-inducible transcription repressor HrcA	KRL68756	0.72	34.6
Control	Sample 37.xlsx	SIITGTYDLK	21	Lactobacillus parakefiri DSM 10551	Lactobacillus	heat-inducible transcription repressor HrcA	KRL68756	0.72	34.6
Control	Sample 38.xlsx	SIITGTYDLK	21	Lactobacillus parakefiri DSM 10551	Lactobacillus	heat-inducible transcription repressor HrcA	KRL68756	0.72	34.6
Case	Sample 88.xlsx	SIITGTYDLK	21	Lactobacillus parakefiri DSM 10551	Lactobacillus	heat-inducible transcription repressor HrcA	KRL68756	0.72	34.6
Control	Sample 90.xlsx	SIITGTYDLK	21	Lactobacillus parakefiri DSM 10551	Lactobacillus	heat-inducible transcription repressor HrcA	KRL68756	0.72	34.6
Control	Sample 90.xlsx	ERDYVLASKTSGSSNTKIMFR	21	Lactobacillus delbrueckii subsp. jakobsenii ZN7a-9 = DSM 26046	Lactobacillus	oligopeptide ABC transporter	KRO18497	2.89e-12	69.4
Control	Sample 92.xlsx	SIITGTYDLK	21	Lactobacillus parakefiri DSM 10551	Lactobacillus	heat-inducible transcription repressor HrcA	KRL68756	0.72	34.6
Control	Sample 93.xlsx	SIITGTYDLK	21	Lactobacillus parakefiri DSM 10551	Lactobacillus	heat-inducible transcription repressor HrcA	KRL68756	0.72	34.6
Control	Sample 97.xlsx	SIITGTYDLK	21	Lactobacillus parakefiri DSM 10551	Lactobacillus	heat-inducible transcription repressor HrcA	KRL68756	0.72	34.6
Case	Sample 104.xlsx	YGLTNVMR	19	Lactobacillus melliventris	Lactobacillus	Y-family DNA polymerase	WP_110446527	15	30.3
Control	Sample 105.xlsx	ATPMPAANLK	19	Lactobacillus johnsonii	Lactobacillus	multidrug resistance protein MdtH	TWU79749	0.72	34.6
Case	Sample 42.xlsx	DNNFAILSVVK	19	Fusobacterium pseudoperiodonticum	Fusobacterium	peptide chain release factor N(5)-glutamine methyltransferase	WP_099991734	0.077	37.5
Control	Sample 69.xlsx	ITNDLPKDANTPIV	18	Fusobacterium nucleatum	Fusobacterium	AcrB/AcrD/AcrF family protein	PMC70926	3.39e-05	47.7
Control	Sample 116.xlsx	LTQNVTFQSATEQLMLK	17	Lactobacillus rhamnosus	Lactobacillus	hypothetical protein PZ03_07165	KMO56144	2.07e-08	57.5
Control	Sample 145.xlsx	EATTGSGATQTTIR	16	Fusobacterium sp. HMSC064B12	Fusobacterium	hypothetical protein	WP_070627359	0.000538	44.3
Control	Sample 93.xlsx	SGNLVTADLSK	16	Lactobacillus pobuzihii	Lactobacillus	cell division protein	KRK10064	0.62	35
Case	Sample 138.xlsx	DGASKAGGMFSFMK	15	Bacillus atrophaeus	Bacillus	transglycosylase SLT domain-containing protein	WP_106044007	4.79e-05	47.3
Case	Sample 42.xlsx	KAVLLPADFR	15	Lactobacillus saniviri	Lactobacillus	SDR family oxidoreductase	WP_056992193	1	34.1
Control	Sample 76.xlsx	SQLDPIKNMQELQAR	15	Moraxella sp. HMSC061H09	Moraxella	2-octaprenylphenol hydroxylase	WP_070472728	9.25e-07	52.4
Case	Sample 88.xlsx	MGDATDMKVASVSSGSLAIDK	15	Lactobacillus reuteri	Lactobacillus	recombinase RecA	WP_134907143	2.25e-11	66.8
Case	Sample 119.xlsx	QFNVSFGDAAGAGAAGGLGASLLGFLK	14	Bacillus safensis	Bacillus	glycerate kinase	WP_025093738	7.5e-16	80.8
Case	Sample 104.xlsx	EVALDINHTK	13	Bacillus intestinalis	Bacillus	non-ribosomal peptide synthetase	WP_088679181	0.5	35
Case	Sample 121.xlsx	EVALDINHTK	13	Bacillus intestinalis	Bacillus	non-ribosomal peptide synthetase	WP_088679181	0.5	35
Control	Sample 124.xlsx	EVALDINHTK	13	Bacillus intestinalis	Bacillus	non-ribosomal peptide synthetase	WP_088679181	0.5	35
Case	Sample 130.xlsx	EVALDINHTK	13	Bacillus intestinalis	Bacillus	non-ribosomal peptide synthetase	WP_088679181	0.5	35
Case	Sample 139.xlsx	EVALDINHTK	13	Bacillus intestinalis	Bacillus	non-ribosomal peptide synthetase	WP_088679181	0.5	35
Case	Sample 78.xlsx	EVALDINHTK	13	Bacillus intestinalis	Bacillus	non-ribosomal peptide synthetase	WP_088679181	0.5	35
Control	Sample 92.xlsx	VTRVDLFENAEPEYEGVDGDLIDR	13	Porphyromonas gingivalis	Porphyromonas	PhoH family protein	WP_088492850	4.57e-16	80.8
Control	Sample 93.xlsx	MGVDIGGAGDQGIMFGGAVRETK	13	Fusobacterium nucleatum subsp. animalis	Fusobacterium	methionine adenosyltransferase	PIM93452	4.68e-14	74.9
Control	Sample 128.xlsx	GLGVGKSLLNDLFQYMK	12	Bacillus wiedmannii	Bacillus	GNAT family N-acetyltransferase	WP_098095706	3.07e-08	57.1
Case	Sample 42.xlsx	KAVLIPADFR	12	Lactobacillus coleohominis	Lactobacillus	phosphoglycerate dehydrogenase	WP_006917409	0.72	34.6
Case	Sample 98.xlsx	GLGVGKSLLNDLFQYMK	12	Bacillus wiedmannii	Bacillus	GNAT family N-acetyltransferase	WP_098095706	3.07e-08	57.1
Control	Sample 105.xlsx	YMFIYDEMEQIGEYK	11	Bacillus thuringiensis	Bacillus	non-ribosomal peptide synthetase	PGL50013	7.34e-09	58.3
Control	Sample 106.xlsx	YMFIYDEMEQIGEYK	11	Bacillus thuringiensis	Bacillus	non-ribosomal peptide synthetase	PGL50013	7.34e-09	58.3
Control	Sample 107.xlsx	YMFIYDEMEQIGEYK	11	Bacillus thuringiensis	Bacillus	non-ribosomal peptide synthetase	PGL50013	7.34e-09	58.3
Control	Sample 109.xlsx	YMFIYDEMEQIGEYK	11	Bacillus thuringiensis	Bacillus	non-ribosomal peptide synthetase	PGL50013	7.34e-09	58.3
Control	Sample 110.xlsx	YMFIYDEMEQIGEYK	11	Bacillus thuringiensis	Bacillus	non-ribosomal peptide synthetase	PGL50013	7.34e-09	58.3
Control	Sample 143.xlsx	YMFIYDEMEQIGEYK	11	Bacillus thuringiensis	Bacillus	non-ribosomal peptide synthetase	PGL50013	7.34e-09	58.3
Control	Sample 144.xlsx	YMFIYDEMEQIGEYK	11	Bacillus thuringiensis	Bacillus	non-ribosomal peptide synthetase	PGL50013	7.34e-09	58.3
Control	Sample 145.xlsx	YMFIYDEMEQIGEYK	11	Bacillus thuringiensis	Bacillus	non-ribosomal peptide synthetase	PGL50013	7.34e-09	58.3
Control	Sample 147.xlsx	YMFIYDEMEQIGEYK	11	Bacillus thuringiensis	Bacillus	non-ribosomal peptide synthetase	PGL50013	7.34e-09	58.3
Control	Sample 15.xlsx	YMFIYDEMEQIGEYK	11	Bacillus thuringiensis	Bacillus	non-ribosomal peptide synthetase	PGL50013	7.34e-09	58.3
Control	Sample 150.xlsx	YMFIYDEMEQIGEYK	11	Bacillus thuringiensis	Bacillus	non-ribosomal peptide synthetase	PGL50013	7.34e-09	58.3
Control	Sample 32.xlsx	NSEVQAWIR	11	Pseudomonas	Pseudomonas	MULTISPECIES: AlpA family phage regulatory protein	WP_014754489	1.3	33.7
Control	Sample 33.xlsx	ISSSSKKSSMIK	11	Lactobacillus aviarius	Lactobacillus	LPXTG cell wall anchor domain-containing protein	WP_081255759	0.033	38.8
Control	Sample 63.xlsx	YMFIYDEMEQIGEYK	11	Bacillus thuringiensis	Bacillus	non-ribosomal peptide synthetase	PGL50013	7.34e-09	58.3
Case	Sample 88.xlsx	YMFIYDEMEQIGEYK	11	Bacillus thuringiensis	Bacillus	non-ribosomal peptide synthetase	PGL50013	7.34e-09	58.3
Control	Sample 97.xlsx	YMFIYDEMEQIGEYK	11	Bacillus thuringiensis	Bacillus	non-ribosomal peptide synthetase	PGL50013	7.34e-09	58.3
Case	Sample 99.xlsx	YMFIYDEMEQIGEYK	11	Bacillus thuringiensis	Bacillus	non-ribosomal peptide synthetase	PGL50013	7.34e-09	58.3
Control	Sample 58.xlsx	LELAGDDVYK	10	Bacillus cereus	Bacillus	lipase	WP_098773611	0.72	34.6
Control	Sample 103.xlsx	VSLEEKIFEKSK	9	Bacillus subtilis	Bacillus	MULTISPECIES: isochorismate synthase	WP_089148179	0.008	40.5
Control	Sample 12.xlsx	DATQGVCGEGPR	9	Brevundimonas sp. Bb-A	Brevundimonas	Uracil DNA glycosylase superfamily protein	QFU31544	0.008	40.5
Control	Sample 120.xlsx	GTDLAKTVSSDR	9	Sphingomonas japonica	Sphingomonas	chain-length determining protein	WP_140047499	0.047	38.4
Control	Sample 124.xlsx	LLYGGNKPK	9	Bacillus halotolerans	Bacillus	SDR family NAD(P)-dependent oxidoreductase	WP_106022046	9.3	31.2
Control	Sample 148.xlsx	DIAEAYTILVK	9	Bacillus cereus	Bacillus	phage major capsid protein	WP_106824115	0.055	38
Case	Sample 49.xlsx	ADVTNEDVVQDMACR	9	Bacillus thuringiensis	Bacillus	spore germination protein	WP_098856142	6.56e-07	52.8
Control	Sample 10.xlsx	LMPLTPMILWSAYVSDHR	8	Bacillus pumilus	Bacillus	hypothetical protein BN2127_JRS3_01077	CUB17254	3.74e-11	65.5
Control	Sample 102.xlsx	LMPLTPMILWSAYVSDHR	8	Bacillus pumilus	Bacillus	hypothetical protein BN2127_JRS3_01077	CUB17254	3.74e-11	65.5
Case	Sample 104.xlsx	LMPLTPMILWSAYVSDHR	8	Bacillus pumilus	Bacillus	hypothetical protein BN2127_JRS3_01077	CUB17254	3.74e-11	65.5
Control	Sample 118.xlsx	LMPLTPMILWSAYVSDHR	8	Bacillus pumilus	Bacillus	hypothetical protein BN2127_JRS3_01077	CUB17254	3.74e-11	65.5
Control	Sample 122.xlsx	LMPLTPMILWSAYVSDHR	8	Bacillus pumilus	Bacillus	hypothetical protein BN2127_JRS3_01077	CUB17254	3.74e-11	65.5
Control	Sample 125.xlsx	LMPLTPMILWSAYVSDHR	8	Bacillus pumilus	Bacillus	hypothetical protein BN2127_JRS3_01077	CUB17254	3.74e-11	65.5
Control	Sample 144.xlsx	LMPLTPMILWSAYVSDHR	8	Bacillus pumilus	Bacillus	hypothetical protein BN2127_JRS3_01077	CUB17254	3.74e-11	65.5
Control	Sample 147.xlsx	LMPLTPMILWSAYVSDHR	8	Bacillus pumilus	Bacillus	hypothetical protein BN2127_JRS3_01077	CUB17254	3.74e-11	65.5
Control	Sample 150.xlsx	LMPLTPMILWSAYVSDHR	8	Bacillus pumilus	Bacillus	hypothetical protein BN2127_JRS3_01077	CUB17254	3.74e-11	65.5
Control	Sample 151.xlsx	LMPLTPMILWSAYVSDHR	8	Bacillus pumilus	Bacillus	hypothetical protein BN2127_JRS3_01077	CUB17254	3.74e-11	65.5
Control	Sample 19.xlsx	LMPLTPMILWSAYVSDHR	8	Bacillus pumilus	Bacillus	hypothetical protein BN2127_JRS3_01077	CUB17254	3.74e-11	65.5
Control	Sample 20.xlsx	RDDVNLALAK	8	Pseudomonas aeruginosa	Pseudomonas	hypothetical protein	WP_071549001	1.4	33.7
Control	Sample 24.xlsx	LMPLTPMILWSAYVSDHR	8	Bacillus pumilus	Bacillus	hypothetical protein BN2127_JRS3_01077	CUB17254	3.74e-11	65.5
Case	Sample 50.xlsx	RDDVNLALAK	8	Pseudomonas aeruginosa	Pseudomonas	hypothetical protein	WP_071549001	1.4	33.7
Case	Sample 71.xlsx	ALDGLNLSLDAGK	8	Fusobacterium necrophorum	Fusobacterium	ABC transporter ATP-binding protein/permease	WP_062685601	0.007	40.9
Case	Sample 88.xlsx	LMPLTPMILWSAYVSDHR	8	Bacillus pumilus	Bacillus	hypothetical protein BN2127_JRS3_01077	CUB17254	3.74e-11	65.5
Control	Sample 89.xlsx	LMPLTPMILWSAYVSDHR	8	Bacillus pumilus	Bacillus	hypothetical protein BN2127_JRS3_01077	CUB17254	3.74e-11	65.5
Control	Sample 95.xlsx	LMPLTPMILWSAYVSDHR	8	Bacillus pumilus	Bacillus	hypothetical protein BN2127_JRS3_01077	CUB17254	3.74e-11	65.5
Control	Sample 108.xlsx	WLANHDAK	7	Lactobacillus brevis KB290	Lactobacillus	regulatory protein spx	BAN06013	16	30.3
Control	Sample 117.xlsx	NTLFKELNSLR	7	Fusobacterium pseudoperiodonticum	Fusobacterium	DNA helicase RecQ	ATV73251	0.055	38
Control	Sample 118.xlsx	GFLILASLR	7	Moraxella canis	Moraxella	NADH-quinone oxidoreductase subunit L	WP_114800443	19	30.3
Control	Sample 125.xlsx	NTLFKELNSLR	7	Fusobacterium pseudoperiodonticum	Fusobacterium	DNA helicase RecQ	ATV73251	0.055	38
Control	Sample 128.xlsx	VGMDGVEFLGASASEWINGGIR	7	Escherichia coli APEC O1	Escherichia	conserved hypothetical protein	ABJ01189	2.17e-13	72.7
Case	Sample 138.xlsx	NTLFKELNSLR	7	Fusobacterium pseudoperiodonticum	Fusobacterium	DNA helicase RecQ	ATV73251	0.055	38
Control	Sample 33.xlsx	WPGFHLHLGSPWLK	7	Bacillus circulans	Bacillus	NAD(P)/FAD-dependent oxidoreductase	WP_095321969	1.09e-06	52
Control	Sample 37.xlsx	NTLFKELNSLR	7	Fusobacterium pseudoperiodonticum	Fusobacterium	DNA helicase RecQ	ATV73251	0.055	38
Control	Sample 46.xlsx	NTLFKELNSLR	7	Fusobacterium pseudoperiodonticum	Fusobacterium	DNA helicase RecQ	ATV73251	0.055	38
Control	Sample 75.xlsx	LTGRPHSEGAIFLVR	7	Corynebacterium sp. HMSC063G05	Corynebacterium	hypothetical protein	WP_070595565	7.34e-06	49.8
Control	Sample 111.xlsx	DSVETTLPR	6	Ralstonia solanacearum	Ralstonia	SDR family NAD(P)-dependent oxidoreductase	WP_064046448	9.3	31.2
Case	Sample 113.xlsx	EGESLMVAQMPEIAVIDSAYL	6	Parabacteroides distasonis	Parabacteroides	valine--tRNA ligase	WP_121955940	7.21e-13	71
Case	Sample 121.xlsx	SIERLFPK	6	Bacillus sp. FJAT-21945	Bacillus	DEAD/DEAH box helicase	WP_053477648	43	29.1
Control	Sample 127.xlsx	SIERLFPK	6	Bacillus sp. FJAT-21945	Bacillus	DEAD/DEAH box helicase	WP_053477648	43	29.1
Control	Sample 140.xlsx	LLFLGGTNR	6	Lactobacillus psittaci	Lactobacillus	multicopper oxidase domain-containing protein	WP_027824980	13	30.8
Control	Sample 140.xlsx	ILLLAGPTSLR	6	Lactobacillus mucosae DSM 13345	Lactobacillus	glycerol dehydrogenase	KRL24632	0.31	35.8
Control	Sample 150.xlsx	MGTGSAAANGEVTK	6	Lactobacillus agilis	Lactobacillus	LPXTG cell wall anchor domain-containing protein	WP_094127922	0.000537	44.3
Case	Sample 26.xlsx	LIDSLDEGVR	6	Lactobacillus paracasei	Lactobacillus	hypothetical protein	WP_112199559	1	34.1
Case	Sample 71.xlsx	LEEVTVTAQKP	6	Parabacteroides sp. D13	Parabacteroides	TonB-dependent receptor	EEU53314	0.11	37.1
Case	Sample 72.xlsx	KVSAENMANTSVK	6	Lactobacillus pentosus	Lactobacillus	SLC45 family MFS transporter	WP_105961641	0.001	43.1
Case	Sample 88.xlsx	LEEVTVTAQKP	6	Parabacteroides sp. D13	Parabacteroides	TonB-dependent receptor	EEU53314	0.11	37.1
Control	Sample 92.xlsx	PSLAGAEGFIEDATVSLGLR	6	Pseudomonas aeruginosa	Pseudomonas	outer membrane porin	WP_132523276	2.67e-10	62.6
Control	Sample 102.xlsx	GSHIHLGITKTDKNYIDK	5	Lactobacillus acidophilus	Lactobacillus	M23 family metallopeptidase	WP_003547616	1.66e-09	60.9
Case	Sample 104.xlsx	NGSGVTLNGADGSIGLK	5	Fusobacterium gonidiaformans	Fusobacterium	hypothetical protein	WP_106901871	1.86e-06	52
Control	Sample 105.xlsx	LYIFAGVTGAGK	5	Lactobacillus helveticus	Lactobacillus	hypothetical protein BC335_0585	AYE61102	0.024	39.2
Control	Sample 107.xlsx	DKDNPNLPR	5	Lactobacillus pentosus	Lactobacillus	ABC transporter permease	WP_105923567	2.3	32.9
Case	Sample 113.xlsx	DKDNPNLPR	5	Lactobacillus pentosus	Lactobacillus	ABC transporter permease	WP_105923567	2.3	32.9
Control	Sample 118.xlsx	DKDNPNLPR	5	Lactobacillus pentosus	Lactobacillus	ABC transporter permease	WP_105923567	2.3	32.9
Case	Sample 119.xlsx	MDIGAEFSSYGK	5	Bacillus pumilus	Bacillus	peptidase S8	WP_117728466	0.003	41.8
Control	Sample 12.xlsx	EDIFGFSFTLDSVR	5	Pseudomonas aeruginosa	Pseudomonas	type VI secretion system membrane subunit TssM	WP_042931516	2.4e-05	48.1
Control	Sample 125.xlsx	DKDNPNLPR	5	Lactobacillus pentosus	Lactobacillus	ABC transporter permease	WP_105923567	2.3	32.9
Control	Sample 128.xlsx	QYEIGETWVSK	5	Bacillus simplex	Bacillus	dehydratase	WP_063233446	0.007	40.5
Control	Sample 131.xlsx	ENVQDSENY	5	Ruminococcus albus	Ruminococcus	sporulation protein YqfD	WP_074959850	1.7	33.3
Control	Sample 151.xlsx	NLQLLLDMK	5	Escherichia coli	Escherichia	protein EivI	VDY99164	2.4	32.9
Control	Sample 21.xlsx	IVLGKDWSESYP	5	Bacillus sp. AFS053548	Bacillus	amylopullulanase	WP_098861375	0.001	43.1
Control	Sample 3.xlsx	TPLATTISK	5	Lactobacillus sanfranciscensis TMW 1.1304	Lactobacillus	hypothetical protein LSA_05730	AEN99005	27	29.9
Control	Sample 39.xlsx	LKPLVEDEEAR	5	Ruminococcus lactaris ATCC 29176	Ruminococcus	phosphorylase	EDY33150	0.054	38
Case	Sample 50.xlsx	LKPLVEDEEAR	5	Ruminococcus lactaris ATCC 29176	Ruminococcus	phosphorylase	EDY33150	0.054	38
Control	Sample 76.xlsx	LNESLINLGK	5	Bacillus cereus	Bacillus	hypothetical protein	WP_098297790	1.4	33.7
Case	Sample 82.xlsx	VTAENEWKVK	5	Bacillus thuringiensis MC28	Bacillus	hypothetical protein MC28_D196 (plasmid)	AFU17245	0.18	36.3
Control	Sample 93.xlsx	DKDNPNLPR	5	Lactobacillus pentosus	Lactobacillus	ABC transporter permease	WP_105923567	2.3	32.9
Control	Sample 97.xlsx	NLQLLLDMK	5	Escherichia coli	Escherichia	protein EivI	VDY99164	2.4	32.9
Control	Sample 100.xlsx	SPEIQAEAK	4	Sphingomonas sp. NFR04	Sphingomonas	hypothetical protein SAMN03159338_3557	SFK18937	13	30.8
Control	Sample 102.xlsx	GSPEIQAEAK	4	Sphingomonas sp. NFR04	Sphingomonas	hypothetical protein SAMN03159338_3557	SFK18937	2	33.3
Control	Sample 105.xlsx	SPEIQAEAK	4	Sphingomonas sp. NFR04	Sphingomonas	hypothetical protein SAMN03159338_3557	SFK18937	13	30.8
Control	Sample 106.xlsx	SPEIQAEAK	4	Sphingomonas sp. NFR04	Sphingomonas	hypothetical protein SAMN03159338_3557	SFK18937	13	30.8
Control	Sample 108.xlsx	SPEIQAEAK	4	Sphingomonas sp. NFR04	Sphingomonas	hypothetical protein SAMN03159338_3557	SFK18937	13	30.8
Control	Sample 109.xlsx	SPEIQAEAK	4	Sphingomonas sp. NFR04	Sphingomonas	hypothetical protein SAMN03159338_3557	SFK18937	13	30.8
Control	Sample 111.xlsx	SPEIQAEAK	4	Sphingomonas sp. NFR04	Sphingomonas	hypothetical protein SAMN03159338_3557	SFK18937	13	30.8
Control	Sample 111.xlsx	TAKSAFGSQQLSFSPLIKLK	4	Riemerella anatipestifer	Riemerella	type IX secretion system membrane protein PorP/SprF	WP_079207673	4.18e-10	63
Control	Sample 114.xlsx	SPEIQAEAK	4	Sphingomonas sp. NFR04	Sphingomonas	hypothetical protein SAMN03159338_3557	SFK18937	13	30.8
Control	Sample 116.xlsx	SPEIQAEAK	4	Sphingomonas sp. NFR04	Sphingomonas	hypothetical protein SAMN03159338_3557	SFK18937	13	30.8
Control	Sample 116.xlsx	MPFYADTAR	4	Lactobacillus reuteri	Lactobacillus	PBSX family phage terminase large subunit	WP_155106125	0.82	34.1
Control	Sample 117.xlsx	SPEIQAEAK	4	Sphingomonas sp. NFR04	Sphingomonas	hypothetical protein SAMN03159338_3557	SFK18937	13	30.8
Control	Sample 118.xlsx	SPEIQAEAK	4	Sphingomonas sp. NFR04	Sphingomonas	hypothetical protein SAMN03159338_3557	SFK18937	13	30.8
Case	Sample 119.xlsx	SPEIQAEAK	4	Sphingomonas sp. NFR04	Sphingomonas	hypothetical protein SAMN03159338_3557	SFK18937	13	30.8
Control	Sample 120.xlsx	SPEIQAEAK	4	Sphingomonas sp. NFR04	Sphingomonas	hypothetical protein SAMN03159338_3557	SFK18937	13	30.8
Control	Sample 122.xlsx	TAKSAFGSQQLSFSPLIKLK	4	Riemerella anatipestifer	Riemerella	type IX secretion system membrane protein PorP/SprF	WP_079207673	4.18e-10	63
Control	Sample 122.xlsx	SPEIQAEAK	4	Sphingomonas sp. NFR04	Sphingomonas	hypothetical protein SAMN03159338_3557	SFK18937	13	30.8
Case	Sample 123.xlsx	SPEIQAEAK	4	Sphingomonas sp. NFR04	Sphingomonas	hypothetical protein SAMN03159338_3557	SFK18937	13	30.8
Control	Sample 128.xlsx	SPEIQAEAK	4	Sphingomonas sp. NFR04	Sphingomonas	hypothetical protein SAMN03159338_3557	SFK18937	13	30.8
Control	Sample 131.xlsx	SPEIQAEAK	4	Sphingomonas sp. NFR04	Sphingomonas	hypothetical protein SAMN03159338_3557	SFK18937	13	30.8
Control	Sample 133.xlsx	SPEIQAEAK	4	Sphingomonas sp. NFR04	Sphingomonas	hypothetical protein SAMN03159338_3557	SFK18937	13	30.8
Control	Sample 136.xlsx	SPEIQAEAK	4	Sphingomonas sp. NFR04	Sphingomonas	hypothetical protein SAMN03159338_3557	SFK18937	13	30.8
Control	Sample 14.xlsx	NNEYSLEPLYIK	4	Lactobacillus jensenii	Lactobacillus	DnaD domain protein	WP_144772237	0.000755	43.5
Control	Sample 143.xlsx	SPEIQAEAK	4	Sphingomonas sp. NFR04	Sphingomonas	hypothetical protein SAMN03159338_3557	SFK18937	13	30.8
Control	Sample 144.xlsx	TAKSAFGSQQLSFSPLIKLK	4	Riemerella anatipestifer	Riemerella	type IX secretion system membrane protein PorP/SprF	WP_079207673	4.18e-10	63
Control	Sample 147.xlsx	AVIIYDASSR	4	Bacillus aquimaris	Bacillus	AAA family ATPase	WP_071617484	1	34.1
Control	Sample 148.xlsx	SPEIQAEAK	4	Sphingomonas sp. NFR04	Sphingomonas	hypothetical protein SAMN03159338_3557	SFK18937	13	30.8
Control	Sample 149.xlsx	VIIYDASSR	4	Bacillus aquimaris	Bacillus	AAA family ATPase	WP_071617484	6.6	31.6
Case	Sample 26.xlsx	SPEIQAEAK	4	Sphingomonas sp. NFR04	Sphingomonas	hypothetical protein SAMN03159338_3557	SFK18937	13	30.8
Control	Sample 28.xlsx	SPEIQAEAK	4	Sphingomonas sp. NFR04	Sphingomonas	hypothetical protein SAMN03159338_3557	SFK18937	13	30.8
Control	Sample 33.xlsx	SPEIQAEAK	4	Sphingomonas sp. NFR04	Sphingomonas	hypothetical protein SAMN03159338_3557	SFK18937	13	30.8
Case	Sample 55.xlsx	HAGTAEYVDAK	4	Lactobacillus backii	Lactobacillus	DNA-directed RNA polymerase subunit beta	WP_100071633	0.11	37.1
Case	Sample 56.xlsx	EQQFTSDEQFLMGIQALLAGW	4	Lactobacillus paracasei	Lactobacillus	TetR family transcriptional regulator	WP_154241641	1.87e-13	72.7
Control	Sample 58.xlsx	ALDNLSFSLGENK	4	Bacillus selenatarsenatis SF-1	Bacillus	ABC transporter ATP-binding protein	GAM15416	0.002	42.6
Case	Sample 7.xlsx	SPEIQAEAK	4	Sphingomonas sp. NFR04	Sphingomonas	hypothetical protein SAMN03159338_3557	SFK18937	13	30.8
Control	Sample 80.xlsx	SICASQFLFR	4	Bacillus pseudomycoides	Bacillus	amino acid permease	PGZ98313	0.25	35.8
Case	Sample 88.xlsx	TYLMKLFSK	4	Lactobacillus acidipiscis	Lactobacillus	glutathione reductase	KRN84393	1.6	33.3
Control	Sample 95.xlsx	SPEIQAEAK	4	Sphingomonas sp. NFR04	Sphingomonas	hypothetical protein SAMN03159338_3557	SFK18937	13	30.8
Control	Sample 96.xlsx	SPEIQAEAK	4	Sphingomonas sp. NFR04	Sphingomonas	hypothetical protein SAMN03159338_3557	SFK18937	13	30.8
Control	Sample 97.xlsx	SPEIQAEAK	4	Sphingomonas sp. NFR04	Sphingomonas	hypothetical protein SAMN03159338_3557	SFK18937	13	30.8
Case	Sample 98.xlsx	SPEIQAEAK	4	Sphingomonas sp. NFR04	Sphingomonas	hypothetical protein SAMN03159338_3557	SFK18937	13	30.8
Control	Sample 100.xlsx	CEDGGEIPPR	3	Ruminococcus flavefaciens	Ruminococcus	ribosomal-processing cysteine protease Prp	WP_109725254	0.19	36.3
Control	Sample 103.xlsx	LGTIFGAPR	3	Sphingomonas sp. PAMC 26617	Sphingomonas	BamA/TamA family outer membrane protein	WP_029623809	13	30.8
Control	Sample 103.xlsx	QRSGGIGTLSSR	3	Cupriavidus	Cupriavidus	MULTISPECIES: tyrosine-type recombinase/integrase	WP_029309944	0.066	38
Case	Sample 104.xlsx	CEDGGEIPPR	3	Ruminococcus flavefaciens	Ruminococcus	ribosomal-processing cysteine protease Prp	WP_109725254	0.19	36.3
Control	Sample 105.xlsx	IGEWVSTLTK	3	Lactobacillus pentosus	Lactobacillus	hypothetical protein	WP_105921216	0.36	35.4
Control	Sample 106.xlsx	CEDGGEIPPR	3	Ruminococcus flavefaciens	Ruminococcus	ribosomal-processing cysteine protease Prp	WP_109725254	0.19	36.3
Control	Sample 108.xlsx	CEDGGEIPPR	3	Ruminococcus flavefaciens	Ruminococcus	ribosomal-processing cysteine protease Prp	WP_109725254	0.19	36.3
Control	Sample 108.xlsx	DDNPLNPR	3	Brevundimonas mediterranea	Brevundimonas	hypothetical protein	WP_154725447	21	29.9
Control	Sample 120.xlsx	DDNPLNPR	3	Brevundimonas mediterranea	Brevundimonas	hypothetical protein	WP_154725447	21	29.9
Control	Sample 122.xlsx	CEDGGEIPPR	3	Ruminococcus flavefaciens	Ruminococcus	ribosomal-processing cysteine protease Prp	WP_109725254	0.19	36.3
Case	Sample 123.xlsx	YRVVSALDACK	3	Bacillus cereus	Bacillus	hypothetical protein	WP_000776843	0.055	38
Control	Sample 124.xlsx	IISLQADFK	3	Bacillus sp. es.034	Bacillus	CBS domain-containing protein	WP_098440918	6.8	31.6
Control	Sample 126.xlsx	CEDGGEIPPR	3	Ruminococcus flavefaciens	Ruminococcus	ribosomal-processing cysteine protease Prp	WP_109725254	0.19	36.3
Control	Sample 128.xlsx	CEDGGEIPPR	3	Ruminococcus flavefaciens	Ruminococcus	ribosomal-processing cysteine protease Prp	WP_109725254	0.19	36.3
Control	Sample 128.xlsx	YSAQHGIRAIVQPGGSIR	3	Lactobacillus plantarum	Lactobacillus	bifunctional phosphoribosylaminoimidazolecarboxamide formyltransferase/IMP cyclohydrolase	WP_147669104	6.45e-09	59.2
Control	Sample 128.xlsx	IISLQADFK	3	Bacillus sp. es.034	Bacillus	CBS domain-containing protein	WP_098440918	6.8	31.6
Control	Sample 13.xlsx	ISQEALESFLK	3	Pseudomonas aeruginosa	Pseudomonas	ATP-binding protein	WP_126710160	0.11	37.1
Case	Sample 130.xlsx	DDNPLNPR	3	Brevundimonas mediterranea	Brevundimonas	hypothetical protein	WP_154725447	21	29.9
Control	Sample 131.xlsx	CEDGGEIPPR	3	Ruminococcus flavefaciens	Ruminococcus	ribosomal-processing cysteine protease Prp	WP_109725254	0.19	36.3
Control	Sample 132.xlsx	CEDGGEIPPR	3	Ruminococcus flavefaciens	Ruminococcus	ribosomal-processing cysteine protease Prp	WP_109725254	0.19	36.3
Control	Sample 132.xlsx	DDNPLNPR	3	Brevundimonas mediterranea	Brevundimonas	hypothetical protein	WP_154725447	21	29.9
Control	Sample 133.xlsx	CEDGGEIPPR	3	Ruminococcus flavefaciens	Ruminococcus	ribosomal-processing cysteine protease Prp	WP_109725254	0.19	36.3
Control	Sample 134.xlsx	IGSATVSTSGTK	3	Cupriavidus sp. SK-4	Cupriavidus	hypothetical protein	WP_035827567	0.19	36.7
Control	Sample 134.xlsx	CEDGGEIPPR	3	Ruminococcus flavefaciens	Ruminococcus	ribosomal-processing cysteine protease Prp	WP_109725254	0.19	36.3
Control	Sample 134.xlsx	INGNTELVIGK	3	Fusobacterium mortiferum	Fusobacterium	autotransporter outer membrane beta-barrel domain-containing protein	WP_118127671	0.11	37.1
Control	Sample 14.xlsx	DDNPLNPR	3	Brevundimonas mediterranea	Brevundimonas	hypothetical protein	WP_154725447	21	29.9
Control	Sample 144.xlsx	CEDGGEIPPR	3	Ruminococcus flavefaciens	Ruminococcus	ribosomal-processing cysteine protease Prp	WP_109725254	0.19	36.3
Control	Sample 146.xlsx	KETILTQLPHVTLTDQ	3	Bacillus sp. FJAT-18017	Bacillus	hypothetical protein	WP_053598491	2.82e-07	54.1
Control	Sample 149.xlsx	MAGAAVADIK	3	Bacillus badius	Bacillus	penicillin-binding protein	WP_063442397	2	33.3
Case	Sample 16.xlsx	VMSEDFVTTLR	3	Bacillus sp. 7504-2	Bacillus	ABC transporter permease	WP_095312509	0.019	39.2
Case	Sample 22.xlsx	IPGATAGTNDVVIDK	3	Fusobacterium periodonticum 1_1_41FAA	Fusobacterium	hemagglutinin	EFG29584	2.05e-05	48.6
Control	Sample 34.xlsx	IISLQADFK	3	Bacillus sp. es.034	Bacillus	CBS domain-containing protein	WP_098440918	6.8	31.6
Control	Sample 36.xlsx	DDNPLNPR	3	Brevundimonas mediterranea	Brevundimonas	hypothetical protein	WP_154725447	21	29.9
Control	Sample 38.xlsx	ISQEALESFLK	3	Pseudomonas aeruginosa	Pseudomonas	ATP-binding protein	WP_126710160	0.11	37.1
Control	Sample 39.xlsx	DDNPLNPR	3	Brevundimonas mediterranea	Brevundimonas	hypothetical protein	WP_154725447	21	29.9
Control	Sample 39.xlsx	VSEYTGNDK	3	Fusobacterium ulcerans	Fusobacterium	hypothetical protein	WP_005978618	6.6	31.6
Control	Sample 39.xlsx	DSTKLNESTFAK	3	Bacillus sp. OV322	Bacillus	DeoR/GlpR transcriptional regulator	WP_090990418	0.017	39.7
Case	Sample 49.xlsx	VPQVDVSSPSLQKK	3	Lactobacillus ingluviei	Lactobacillus	acetyltransferase	WP_056994757	0.000192	45.6
Control	Sample 5.xlsx	DDNPLNPR	3	Brevundimonas mediterranea	Brevundimonas	hypothetical protein	WP_154725447	21	29.9
Case	Sample 70.xlsx	LTVGVPIKDQK	3	Bacillus sp. DE0587	Bacillus	GHKL domain-containing protein	WP_144456866	0.11	37.1
Control	Sample 76.xlsx	DDNPLNPR	3	Brevundimonas mediterranea	Brevundimonas	hypothetical protein	WP_154725447	21	29.9
Control	Sample 8.xlsx	DDNPLNPR	3	Brevundimonas mediterranea	Brevundimonas	hypothetical protein	WP_154725447	21	29.9
Control	Sample 84.xlsx	EAAALEPELR	3	Sphingomonas sp. YL-JM2C	Sphingomonas	NAD(P)/FAD-dependent oxidoreductase	WP_029993447	1.4	33.7
Control	Sample 86.xlsx	DDNPLNPR	3	Brevundimonas mediterranea	Brevundimonas	hypothetical protein	WP_154725447	21	29.9
Control	Sample 87.xlsx	IISLQADFK	3	Bacillus sp. es.034	Bacillus	CBS domain-containing protein	WP_098440918	6.8	31.6
Control	Sample 89.xlsx	ASAGVLALNSEYTQ	3	Lactobacillus crispatus	Lactobacillus	hypothetical protein	WP_060462921	0.000384	44.8
Control	Sample 90.xlsx	CEDGGEIPPR	3	Ruminococcus flavefaciens	Ruminococcus	ribosomal-processing cysteine protease Prp	WP_109725254	0.19	36.3
Control	Sample 96.xlsx	CEDGGEIPPR	3	Ruminococcus flavefaciens	Ruminococcus	ribosomal-processing cysteine protease Prp	WP_109725254	0.19	36.3
Control	Sample 96.xlsx	YSAQHGIRAIVQPGGSIR	3	Lactobacillus plantarum	Lactobacillus	bifunctional phosphoribosylaminoimidazolecarboxamide formyltransferase/IMP cyclohydrolase	WP_147669104	6.45e-09	59.2
Control	Sample 97.xlsx	CEDGGEIPPR	3	Ruminococcus flavefaciens	Ruminococcus	ribosomal-processing cysteine protease Prp	WP_109725254	0.19	36.3
Case	Sample 98.xlsx	YSAQHGIRAIVQPGGSIR	3	Lactobacillus plantarum	Lactobacillus	bifunctional phosphoribosylaminoimidazolecarboxamide formyltransferase/IMP cyclohydrolase	WP_147669104	6.45e-09	59.2
Case	Sample 99.xlsx	CEDGGEIPPR	3	Ruminococcus flavefaciens	Ruminococcus	ribosomal-processing cysteine protease Prp	WP_109725254	0.19	36.3
Control	Sample 100.xlsx	SLITGTYDLK	2	Lactobacillus curieae	Lactobacillus	heat-inducible transcription repressor HrcA	WP_035167026	1	34.1
Control	Sample 100.xlsx	QTVSWGLTPK	2	Lactobacillus musae	Lactobacillus	MerR family transcriptional regulator	WP_119326984	0.37	35.4
Control	Sample 101.xlsx	SLITGTYDLK	2	Lactobacillus curieae	Lactobacillus	heat-inducible transcription repressor HrcA	WP_035167026	1	34.1
Control	Sample 101.xlsx	QTVSWGLTPK	2	Lactobacillus musae	Lactobacillus	MerR family transcriptional regulator	WP_119326984	0.37	35.4
Control	Sample 102.xlsx	SLITGTYDLK	2	Lactobacillus curieae	Lactobacillus	heat-inducible transcription repressor HrcA	WP_035167026	1	34.1
Control	Sample 102.xlsx	QTVSWGLTPK	2	Lactobacillus musae	Lactobacillus	MerR family transcriptional regulator	WP_119326984	0.37	35.4
Control	Sample 103.xlsx	QIPSFKESK	2	Bacillus vireti	Bacillus	TraB/GumN family protein	WP_082195835	6.7	31.6
Control	Sample 103.xlsx	SFSTEIIK	2	Bacillus foraminis	Bacillus	SDR family oxidoreductase	WP_132000840	87	28.2
Case	Sample 104.xlsx	SLITGTYDLK	2	Lactobacillus curieae	Lactobacillus	heat-inducible transcription repressor HrcA	WP_035167026	1	34.1
Case	Sample 104.xlsx	QTVSWGLTPK	2	Lactobacillus musae	Lactobacillus	MerR family transcriptional regulator	WP_119326984	0.37	35.4
Case	Sample 104.xlsx	LGLMDKANDYIAMLTK	2	Bacillus sp. DE0587	Bacillus	GHKL domain-containing protein	WP_144456866	7.09e-08	55.8
Case	Sample 104.xlsx	SFSTEIIK	2	Bacillus foraminis	Bacillus	SDR family oxidoreductase	WP_132000840	87	28.2
Control	Sample 105.xlsx	QTVSWGLTPK	2	Lactobacillus musae	Lactobacillus	MerR family transcriptional regulator	WP_119326984	0.37	35.4
Control	Sample 105.xlsx	SLITGTYDLK	2	Lactobacillus curieae	Lactobacillus	heat-inducible transcription repressor HrcA	WP_035167026	1	34.1
Control	Sample 105.xlsx	SFSTEIIK	2	Bacillus foraminis	Bacillus	SDR family oxidoreductase	WP_132000840	87	28.2
Control	Sample 105.xlsx	TSMLFQLIR	2	Bacillus pseudomycoides	Bacillus	hypothetical protein CN613_25545	PEM65311	1.7	33.3
Control	Sample 106.xlsx	AEFLVQGSWVK	2	Pseudomonas aeruginosa	Pseudomonas	PHP domain-containing protein	WP_134284392	0.028	38.8
Control	Sample 107.xlsx	SLITGTYDLK	2	Lactobacillus curieae	Lactobacillus	heat-inducible transcription repressor HrcA	WP_035167026	1	34.1
Control	Sample 107.xlsx	QTVSWGLTPK	2	Lactobacillus musae	Lactobacillus	MerR family transcriptional regulator	WP_119326984	0.37	35.4
Control	Sample 108.xlsx	SLITGTYDLK	2	Lactobacillus curieae	Lactobacillus	heat-inducible transcription repressor HrcA	WP_035167026	1	34.1
Control	Sample 108.xlsx	QTVSWGLTPK	2	Lactobacillus musae	Lactobacillus	MerR family transcriptional regulator	WP_119326984	0.37	35.4
Control	Sample 109.xlsx	QTVSWGLTPK	2	Lactobacillus musae	Lactobacillus	MerR family transcriptional regulator	WP_119326984	0.37	35.4
Control	Sample 109.xlsx	IYIDGIKEIAK	2	Megamonas hypermegale	Megamonas	hypothetical protein	WP_115151662	0.027	38.8
Control	Sample 110.xlsx	QTVSWGLTPK	2	Lactobacillus musae	Lactobacillus	MerR family transcriptional regulator	WP_119326984	0.37	35.4
Control	Sample 111.xlsx	SLITGTYDLK	2	Lactobacillus curieae	Lactobacillus	heat-inducible transcription repressor HrcA	WP_035167026	1	34.1
Control	Sample 111.xlsx	QTVSWGLTPK	2	Lactobacillus musae	Lactobacillus	MerR family transcriptional regulator	WP_119326984	0.37	35.4
Control	Sample 111.xlsx	TSMLFQLIR	2	Bacillus pseudomycoides	Bacillus	hypothetical protein CN613_25545	PEM65311	1.7	33.3
Control	Sample 112.xlsx	QTVSWGLTPK	2	Lactobacillus musae	Lactobacillus	MerR family transcriptional regulator	WP_119326984	0.37	35.4
Case	Sample 113.xlsx	QTVSWGLTPK	2	Lactobacillus musae	Lactobacillus	MerR family transcriptional regulator	WP_119326984	0.37	35.4
Control	Sample 114.xlsx	SLITGTYDLK	2	Lactobacillus curieae	Lactobacillus	heat-inducible transcription repressor HrcA	WP_035167026	1	34.1
Control	Sample 114.xlsx	QTVSWGLTPK	2	Lactobacillus musae	Lactobacillus	MerR family transcriptional regulator	WP_119326984	0.37	35.4
Case	Sample 115.xlsx	SLITGTYDLK	2	Lactobacillus curieae	Lactobacillus	heat-inducible transcription repressor HrcA	WP_035167026	1	34.1
Case	Sample 115.xlsx	QTVSWGLTPK	2	Lactobacillus musae	Lactobacillus	MerR family transcriptional regulator	WP_119326984	0.37	35.4
Case	Sample 115.xlsx	VLLDGVANGLR	2	Bacillus megaterium	Bacillus	MULTISPECIES: phospholipase D family protein	WP_029714055	0.31	35.8
Case	Sample 115.xlsx	IKTEAEQNIKR	2	Bacillus sp. P14.5	Bacillus	AAA family ATPase	WP_113929605	0.038	38.4
Control	Sample 116.xlsx	QTVSWGLTPK	2	Lactobacillus musae	Lactobacillus	MerR family transcriptional regulator	WP_119326984	0.37	35.4
Control	Sample 116.xlsx	SLITGTYDLK	2	Lactobacillus curieae	Lactobacillus	heat-inducible transcription repressor HrcA	WP_035167026	1	34.1
Control	Sample 117.xlsx	HTSLGEPIAK	2	Moraxella cuniculi	Moraxella	hypothetical protein	WP_076556241	1.4	33.7
Control	Sample 117.xlsx	MFIYEQLK	2	Ruminococcus flavefaciens	Ruminococcus	MULTISPECIES: phage antirepressor Ant	WP_074743097	3.8	32
Control	Sample 117.xlsx	SLITGTYDLK	2	Lactobacillus curieae	Lactobacillus	heat-inducible transcription repressor HrcA	WP_035167026	1	34.1
Control	Sample 117.xlsx	AVKLLGTVFHK	2	Lactobacillus panis	Lactobacillus	IS66 family transposase	WP_056962163	0.15	36.7
Control	Sample 117.xlsx	QTVSWGLTPK	2	Lactobacillus musae	Lactobacillus	MerR family transcriptional regulator	WP_119326984	0.37	35.4
Control	Sample 117.xlsx	LTIYDTSIR	2	Bacillus wudalianchiensis	Bacillus	hypothetical protein	WP_141676296	3.4	32.5
Control	Sample 118.xlsx	QTVSWGLTPK	2	Lactobacillus musae	Lactobacillus	MerR family transcriptional regulator	WP_119326984	0.37	35.4
Control	Sample 118.xlsx	SLSSTLSTLK	2	Lactobacillus equicursoris	Lactobacillus	MMPL family transporter	WP_056945347	12	31.2
Control	Sample 118.xlsx	FYLDLSSIR	2	Bacillus sp. E214	Bacillus	response regulator	WP_148629654	3.3	32.5
Case	Sample 119.xlsx	QTVSWGLTPK	2	Lactobacillus musae	Lactobacillus	MerR family transcriptional regulator	WP_119326984	0.37	35.4
Case	Sample 119.xlsx	SLSSTLSTLK	2	Lactobacillus equicursoris	Lactobacillus	MMPL family transporter	WP_056945347	12	31.2
Case	Sample 119.xlsx	QSELKTPLIK	2	Bacillus thuringiensis	Bacillus	SulP family inorganic anion transporter	WP_098834633	1	34.1
Control	Sample 12.xlsx	SLITGTYDLK	2	Lactobacillus curieae	Lactobacillus	heat-inducible transcription repressor HrcA	WP_035167026	1	34.1
Control	Sample 12.xlsx	ASGSDTMNQYLTELR	2	Lactobacillus paralimentarius	Lactobacillus	MMPL family transporter	WP_025084829	2.59e-06	51.1
Control	Sample 12.xlsx	LNQSILDLGK	2	Bacillus cereus	Bacillus	hypothetical protein	WP_000229126	1.4	33.7
Control	Sample 12.xlsx	LLEIQTAQGK	2	Bacillus thuringiensis	Bacillus	hypothetical protein	WP_000030428	1.4	33.7
Control	Sample 120.xlsx	QTVSWGLTPK	2	Lactobacillus musae	Lactobacillus	MerR family transcriptional regulator	WP_119326984	0.37	35.4
Control	Sample 120.xlsx	VLLDGVANGLR	2	Bacillus megaterium	Bacillus	MULTISPECIES: phospholipase D family protein	WP_029714055	0.31	35.8
Control	Sample 120.xlsx	EHVSDVMGALTSLK	2	Bacillus cereus	Bacillus	N-acetylmuramoyl-L-alanine amidase	OOZ97606	9.74e-05	46.4
Control	Sample 120.xlsx	KLDAAISSAIHRGRR	2	Bacillus vietnamensis	Bacillus	DUF4030 domain-containing protein	WP_148948102	2.08e-05	48.6
Case	Sample 121.xlsx	QTVSWGLTPK	2	Lactobacillus musae	Lactobacillus	MerR family transcriptional regulator	WP_119326984	0.37	35.4
Case	Sample 121.xlsx	SLITGTYDLK	2	Lactobacillus curieae	Lactobacillus	heat-inducible transcription repressor HrcA	WP_035167026	1	34.1
Control	Sample 122.xlsx	QTVSWGLTPK	2	Lactobacillus musae	Lactobacillus	MerR family transcriptional regulator	WP_119326984	0.37	35.4
Case	Sample 123.xlsx	QTVSWGLTPK	2	Lactobacillus musae	Lactobacillus	MerR family transcriptional regulator	WP_119326984	0.37	35.4
Case	Sample 123.xlsx	VLLDGVANGLR	2	Bacillus megaterium	Bacillus	MULTISPECIES: phospholipase D family protein	WP_029714055	0.31	35.8
Control	Sample 124.xlsx	QTVSWGLTPK	2	Lactobacillus musae	Lactobacillus	MerR family transcriptional regulator	WP_119326984	0.37	35.4
Control	Sample 124.xlsx	SLITGTYDLK	2	Lactobacillus curieae	Lactobacillus	heat-inducible transcription repressor HrcA	WP_035167026	1	34.1
Control	Sample 125.xlsx	QTVSWGLTPK	2	Lactobacillus musae	Lactobacillus	MerR family transcriptional regulator	WP_119326984	0.37	35.4
Control	Sample 126.xlsx	QTVSWGLTPK	2	Lactobacillus musae	Lactobacillus	MerR family transcriptional regulator	WP_119326984	0.37	35.4
Control	Sample 126.xlsx	SLITGTYDLK	2	Lactobacillus curieae	Lactobacillus	heat-inducible transcription repressor HrcA	WP_035167026	1	34.1
Control	Sample 127.xlsx	SLITGTYDLK	2	Lactobacillus curieae	Lactobacillus	heat-inducible transcription repressor HrcA	WP_035167026	1	34.1
Control	Sample 127.xlsx	QTVSWGLTPK	2	Lactobacillus musae	Lactobacillus	MerR family transcriptional regulator	WP_119326984	0.37	35.4
Control	Sample 127.xlsx	VLLDGVANGLR	2	Bacillus megaterium	Bacillus	MULTISPECIES: phospholipase D family protein	WP_029714055	0.31	35.8
Control	Sample 128.xlsx	SFSTEIIK	2	Bacillus foraminis	Bacillus	SDR family oxidoreductase	WP_132000840	87	28.2
Control	Sample 129.xlsx	SLITGTYDLK	2	Lactobacillus curieae	Lactobacillus	heat-inducible transcription repressor HrcA	WP_035167026	1	34.1
Control	Sample 129.xlsx	AEDTAYVACYR	2	Pseudomonas aeruginosa	Pseudomonas	AAA family ATPase	WP_052155670	0.014	39.7
Control	Sample 129.xlsx	VLLDGVANGLR	2	Bacillus megaterium	Bacillus	MULTISPECIES: phospholipase D family protein	WP_029714055	0.31	35.8
Case	Sample 130.xlsx	AVKLLGTVFHK	2	Lactobacillus panis	Lactobacillus	IS66 family transposase	WP_056962163	0.15	36.7
Case	Sample 130.xlsx	QTVSWGLTPK	2	Lactobacillus musae	Lactobacillus	MerR family transcriptional regulator	WP_119326984	0.37	35.4
Control	Sample 131.xlsx	QTVSWGLTPK	2	Lactobacillus musae	Lactobacillus	MerR family transcriptional regulator	WP_119326984	0.37	35.4
Control	Sample 131.xlsx	AVKLLGTVFHK	2	Lactobacillus panis	Lactobacillus	IS66 family transposase	WP_056962163	0.15	36.7
Control	Sample 131.xlsx	TSMLFQLIR	2	Bacillus pseudomycoides	Bacillus	hypothetical protein CN613_25545	PEM65311	1.7	33.3
Control	Sample 132.xlsx	SLITGTYDLK	2	Lactobacillus curieae	Lactobacillus	heat-inducible transcription repressor HrcA	WP_035167026	1	34.1
Control	Sample 132.xlsx	TSMLFQLIR	2	Bacillus pseudomycoides	Bacillus	hypothetical protein CN613_25545	PEM65311	1.7	33.3
Control	Sample 134.xlsx	SLITGTYDLK	2	Lactobacillus curieae	Lactobacillus	heat-inducible transcription repressor HrcA	WP_035167026	1	34.1
Control	Sample 134.xlsx	QTVSWGLTPK	2	Lactobacillus musae	Lactobacillus	MerR family transcriptional regulator	WP_119326984	0.37	35.4
Control	Sample 136.xlsx	QTVSWGLTPK	2	Lactobacillus musae	Lactobacillus	MerR family transcriptional regulator	WP_119326984	0.37	35.4
Control	Sample 136.xlsx	SLITGTYDLK	2	Lactobacillus curieae	Lactobacillus	heat-inducible transcription repressor HrcA	WP_035167026	1	34.1
Control	Sample 136.xlsx	EHVSDVMGALTSLK	2	Bacillus cereus	Bacillus	N-acetylmuramoyl-L-alanine amidase	OOZ97606	9.74e-05	46.4
Control	Sample 137.xlsx	QTVSWGLTPK	2	Lactobacillus musae	Lactobacillus	MerR family transcriptional regulator	WP_119326984	0.37	35.4
Case	Sample 138.xlsx	VTLLVDSTK	2	Bacillus halodurans	Bacillus	MULTISPECIES: DeoR/GlpR transcriptional regulator	WP_010898325	27	29.9
Case	Sample 138.xlsx	SLITGTYDLK	2	Lactobacillus curieae	Lactobacillus	heat-inducible transcription repressor HrcA	WP_035167026	1	34.1
Case	Sample 138.xlsx	QTVSWGLTPK	2	Lactobacillus musae	Lactobacillus	MerR family transcriptional regulator	WP_119326984	0.37	35.4
Case	Sample 138.xlsx	VTLIVDSTK	2	Lactobacillus selangorensis	Lactobacillus	glutathione reductase	KRN28880	19	30.3
Case	Sample 138.xlsx	SLSSTLSTLK	2	Lactobacillus equicursoris	Lactobacillus	MMPL family transporter	WP_056945347	12	31.2
Case	Sample 138.xlsx	AEDTAYVACYR	2	Pseudomonas aeruginosa	Pseudomonas	AAA family ATPase	WP_052155670	0.014	39.7
Case	Sample 139.xlsx	QTVSWGLTPK	2	Lactobacillus musae	Lactobacillus	MerR family transcriptional regulator	WP_119326984	0.37	35.4
Case	Sample 139.xlsx	AVKLLGTVFHK	2	Lactobacillus panis	Lactobacillus	IS66 family transposase	WP_056962163	0.15	36.7
Control	Sample 140.xlsx	QTVSWGLTPK	2	Lactobacillus musae	Lactobacillus	MerR family transcriptional regulator	WP_119326984	0.37	35.4
Control	Sample 141.xlsx	QTVSWGLTPK	2	Lactobacillus musae	Lactobacillus	MerR family transcriptional regulator	WP_119326984	0.37	35.4
Control	Sample 141.xlsx	VLLDGVANGLR	2	Bacillus megaterium	Bacillus	MULTISPECIES: phospholipase D family protein	WP_029714055	0.31	35.8
Control	Sample 142.xlsx	SLITGTYDLK	2	Lactobacillus curieae	Lactobacillus	heat-inducible transcription repressor HrcA	WP_035167026	1	34.1
Control	Sample 142.xlsx	QTVSWGLTPK	2	Lactobacillus musae	Lactobacillus	MerR family transcriptional regulator	WP_119326984	0.37	35.4
Control	Sample 143.xlsx	ILNNFLMR	2	Ralstonia pickettii	Ralstonia	hypothetical protein C0Q88_24770	PLC39917	8.2	31.2
Control	Sample 143.xlsx	SFGEGGNGYVPGEGAGAVLLKPLK	2	Bacillus amyloliquefaciens	Bacillus	SDR family NAD(P)-dependent oxidoreductase	WP_073981944	7.7e-14	74.4
Control	Sample 144.xlsx	QTVSWGLTPK	2	Lactobacillus musae	Lactobacillus	MerR family transcriptional regulator	WP_119326984	0.37	35.4
Control	Sample 145.xlsx	SLITGTYDLK	2	Lactobacillus curieae	Lactobacillus	heat-inducible transcription repressor HrcA	WP_035167026	1	34.1
Control	Sample 145.xlsx	QTVSWGLTPK	2	Lactobacillus musae	Lactobacillus	MerR family transcriptional regulator	WP_119326984	0.37	35.4
Control	Sample 145.xlsx	SFSTEIIK	2	Bacillus foraminis	Bacillus	SDR family oxidoreductase	WP_132000840	87	28.2
Control	Sample 147.xlsx	QTVSWGLTPK	2	Lactobacillus musae	Lactobacillus	MerR family transcriptional regulator	WP_119326984	0.37	35.4
Control	Sample 148.xlsx	QTVSWGLTPK	2	Lactobacillus musae	Lactobacillus	MerR family transcriptional regulator	WP_119326984	0.37	35.4
Control	Sample 149.xlsx	QTVSWGLTPK	2	Lactobacillus musae	Lactobacillus	MerR family transcriptional regulator	WP_119326984	0.37	35.4
Control	Sample 149.xlsx	QSELKTPLIK	2	Bacillus thuringiensis	Bacillus	SulP family inorganic anion transporter	WP_098834633	1	34.1
Control	Sample 15.xlsx	VLLDGVANGLR	2	Bacillus megaterium	Bacillus	MULTISPECIES: phospholipase D family protein	WP_029714055	0.31	35.8
Control	Sample 150.xlsx	SLITGTYDLK	2	Lactobacillus curieae	Lactobacillus	heat-inducible transcription repressor HrcA	WP_035167026	1	34.1
Control	Sample 151.xlsx	GVGFLEIFR	2	Lactobacillus paralimentarius	Lactobacillus	Cof-type HAD-IIB family hydrolase	WP_056952177	4.7	32
Control	Sample 151.xlsx	QTVSWGLTPK	2	Lactobacillus musae	Lactobacillus	MerR family transcriptional regulator	WP_119326984	0.37	35.4
Control	Sample 17.xlsx	VLLDGVANGLR	2	Bacillus megaterium	Bacillus	MULTISPECIES: phospholipase D family protein	WP_029714055	0.31	35.8
Control	Sample 19.xlsx	LNQSILDLGK	2	Bacillus cereus	Bacillus	hypothetical protein	WP_000229126	1.4	33.7
Control	Sample 20.xlsx	VVTFEPQCR	2	Lactobacillus hordei	Lactobacillus	cupin domain-containing protein	WP_141053402	1.2	33.7
Control	Sample 20.xlsx	AEDTAYVACYR	2	Pseudomonas aeruginosa	Pseudomonas	AAA family ATPase	WP_052155670	0.014	39.7
Control	Sample 21.xlsx	VGDAGSNVIVKKATLR	2	Ruminococcus albus	Ruminococcus	hypothetical protein	WP_024857796	6.18e-06	50.3
Case	Sample 22.xlsx	DVKTEQVNAVR	2	Lactobacillus crispatus	Lactobacillus	YSIRK-type signal peptide-containing protein	WP_061204638	0.076	37.5
Case	Sample 26.xlsx	IVSEGGVGAGIR	2	Lactobacillus timonensis	Lactobacillus	alanine--tRNA ligase	WP_102281137	0.066	38
Case	Sample 26.xlsx	AEDTAYVACYR	2	Pseudomonas aeruginosa	Pseudomonas	AAA family ATPase	WP_052155670	0.014	39.7
Case	Sample 26.xlsx	VLLDGVANGLR	2	Bacillus megaterium	Bacillus	MULTISPECIES: phospholipase D family protein	WP_029714055	0.31	35.8
Case	Sample 26.xlsx	LNQSILDLGK	2	Bacillus cereus	Bacillus	hypothetical protein	WP_000229126	1.4	33.7
Control	Sample 32.xlsx	LNQSILDLGK	2	Bacillus cereus	Bacillus	hypothetical protein	WP_000229126	1.4	33.7
Control	Sample 34.xlsx	QTVSWGLTPK	2	Lactobacillus musae	Lactobacillus	MerR family transcriptional regulator	WP_119326984	0.37	35.4
Control	Sample 34.xlsx	LNQSILDLGK	2	Bacillus cereus	Bacillus	hypothetical protein	WP_000229126	1.4	33.7
Control	Sample 37.xlsx	SLITGTYDLK	2	Lactobacillus curieae	Lactobacillus	heat-inducible transcription repressor HrcA	WP_035167026	1	34.1
Control	Sample 38.xlsx	SLITGTYDLK	2	Lactobacillus curieae	Lactobacillus	heat-inducible transcription repressor HrcA	WP_035167026	1	34.1
Control	Sample 38.xlsx	VLLDGVANGLR	2	Bacillus megaterium	Bacillus	MULTISPECIES: phospholipase D family protein	WP_029714055	0.31	35.8
Control	Sample 38.xlsx	IKEGNDIFLSLQSK	2	Bacillus toyonensis	Bacillus	hypothetical protein	WP_098688816	6.83e-05	46.9
Control	Sample 39.xlsx	LNQSILDLGK	2	Bacillus cereus	Bacillus	hypothetical protein	WP_000229126	1.4	33.7
Case	Sample 41.xlsx	LNQSILDLGK	2	Bacillus cereus	Bacillus	hypothetical protein	WP_000229126	1.4	33.7
Control	Sample 43.xlsx	AEDTAYVACYR	2	Pseudomonas aeruginosa	Pseudomonas	AAA family ATPase	WP_052155670	0.014	39.7
Control	Sample 45.xlsx	VLLDGVANGLR	2	Bacillus megaterium	Bacillus	MULTISPECIES: phospholipase D family protein	WP_029714055	0.31	35.8
Control	Sample 47.xlsx	NVMTEFVSNS	2	Lactobacillus hordei	Lactobacillus	biosynthetic-type acetolactate synthase large subunit	WP_141054862	0.25	35.8
Control	Sample 47.xlsx	AEDTAYVACYR	2	Pseudomonas aeruginosa	Pseudomonas	AAA family ATPase	WP_052155670	0.014	39.7
Case	Sample 50.xlsx	LNQSILDLGK	2	Bacillus cereus	Bacillus	hypothetical protein	WP_000229126	1.4	33.7
Case	Sample 51.xlsx	VDEADVGQVAR	2	Sphingomonas wittichii	Sphingomonas	efflux RND transporter periplasmic adaptor subunit	WP_051934461	0.15	36.7
Case	Sample 52.xlsx	DIYRQVNQNSLASLTASEAKIFGDLLDK	2	Lactobacillus murinus	Lactobacillus	MarR family transcriptional regulator	WP_004050974	4.87e-19	90.1
Case	Sample 55.xlsx	REISQNNINKIK	2	Fusobacterium nucleatum	Fusobacterium	AAA family ATPase	WP_005897423	0.002	42.2
Case	Sample 55.xlsx	TLLISAIVCIL	2	Bacillus simplex	Bacillus	hypothetical protein	WP_144553967	0.078	37.5
Case	Sample 57.xlsx	IGEWVASLQK	2	Lactobacillus oligofermentans	Lactobacillus	energy-coupling factor transporter transmembrane protein EcfT	WP_057889180	0.36	35.4
Control	Sample 58.xlsx	IFDFNFQINDK	2	Fusobacterium pseudoperiodonticum	Fusobacterium	DUF3427 domain-containing protein	WP_099972610	0.003	41.4
Control	Sample 58.xlsx	TLLISAIVCIL	2	Bacillus simplex	Bacillus	hypothetical protein	WP_144553967	0.078	37.5
Control	Sample 58.xlsx	TSMLFQLIR	2	Bacillus pseudomycoides	Bacillus	hypothetical protein CN613_25545	PEM65311	1.7	33.3
Control	Sample 6.xlsx	YLSDLKLGQ	2	Bacillus sp. AFS017336	Bacillus	GNAT family N-acetyltransferase	WP_098171476	9.6	31.2
Control	Sample 64.xlsx	LNQSILDLGK	2	Bacillus cereus	Bacillus	hypothetical protein	WP_000229126	1.4	33.7
Control	Sample 65.xlsx	FIDLVNQSQLNGK	2	Lactobacillus vini	Lactobacillus	homoserine kinase	WP_034991726	0.000453	44.3
Case	Sample 68.xlsx	QTVSWGLTPK	2	Lactobacillus musae	Lactobacillus	MerR family transcriptional regulator	WP_119326984	0.37	35.4
Case	Sample 7.xlsx	LNQSILDLGK	2	Bacillus cereus	Bacillus	hypothetical protein	WP_000229126	1.4	33.7
Case	Sample 70.xlsx	VLLDGVANGLR	2	Bacillus megaterium	Bacillus	MULTISPECIES: phospholipase D family protein	WP_029714055	0.31	35.8
Control	Sample 74.xlsx	VVPYSVGAGESVTVTGV	2	Bacillus megaterium	Bacillus	hypothetical protein CN367_11680	PEZ47022	6.65e-07	53.2
Control	Sample 75.xlsx	VLLDGVANGLR	2	Bacillus megaterium	Bacillus	MULTISPECIES: phospholipase D family protein	WP_029714055	0.31	35.8
Control	Sample 77.xlsx	LVGVLAAYLIASK	2	Bacillus sp. THAF10	Bacillus	GntP family permease	WP_152445995	0.005	41.4
Case	Sample 78.xlsx	TLLISAIVCIL	2	Bacillus simplex	Bacillus	hypothetical protein	WP_144553967	0.078	37.5
Case	Sample 78.xlsx	LNQSILDLGK	2	Bacillus cereus	Bacillus	hypothetical protein	WP_000229126	1.4	33.7
Control	Sample 8.xlsx	LNQSILDLGK	2	Bacillus cereus	Bacillus	hypothetical protein	WP_000229126	1.4	33.7
Control	Sample 80.xlsx	QKESGANSLAEQK	2	Lactobacillus vini	Lactobacillus	cation-translocating P-type ATPase	WP_010581183	0.004	41.8
Control	Sample 80.xlsx	VLLDGVANGLR	2	Bacillus megaterium	Bacillus	MULTISPECIES: phospholipase D family protein	WP_029714055	0.31	35.8
Control	Sample 81.xlsx	AEDTAYVACYR	2	Pseudomonas aeruginosa	Pseudomonas	AAA family ATPase	WP_052155670	0.014	39.7
Case	Sample 82.xlsx	TLLISAIVCIL	2	Bacillus simplex	Bacillus	hypothetical protein	WP_144553967	0.078	37.5
Control	Sample 83.xlsx	QSELKTPLIK	2	Bacillus thuringiensis	Bacillus	SulP family inorganic anion transporter	WP_098834633	1	34.1
Control	Sample 83.xlsx	VLLDGVANGLR	2	Bacillus megaterium	Bacillus	MULTISPECIES: phospholipase D family protein	WP_029714055	0.31	35.8
Control	Sample 84.xlsx	VLLDGVANGLR	2	Bacillus megaterium	Bacillus	MULTISPECIES: phospholipase D family protein	WP_029714055	0.31	35.8
Control	Sample 86.xlsx	PNGPVLVDPR	2	Sphingomonas endophytica	Sphingomonas	flagellar hook-associated protein FlgK	WP_058754436	0.51	35
Control	Sample 87.xlsx	EVDGDVYYCAR	2	Lactobacillus johnsonii	Lactobacillus	cysteine--tRNA ligase	WP_086874644	0.007	40.5
Control	Sample 87.xlsx	TSMLFQLIR	2	Bacillus pseudomycoides	Bacillus	hypothetical protein CN613_25545	PEM65311	1.7	33.3
Control	Sample 87.xlsx	YSFITEIR	2	Bacillus vallismortis	Bacillus	D-alanyl-D-alanine carboxypeptidase/D-alanyl-D-alanine-endopeptidase	WP_100739939	15	30.3
Case	Sample 88.xlsx	ANPQEIDLLK	2	Megamonas hypermegale	Megamonas	helicase-exonuclease AddAB subunit AddA	WP_087386836	0.5	35
Control	Sample 9.xlsx	TSMLFQLIR	2	Bacillus pseudomycoides	Bacillus	hypothetical protein CN613_25545	PEM65311	1.7	33.3
Control	Sample 90.xlsx	QTVSWGLTPK	2	Lactobacillus musae	Lactobacillus	MerR family transcriptional regulator	WP_119326984	0.37	35.4
Control	Sample 90.xlsx	SLITGTYDLK	2	Lactobacillus curieae	Lactobacillus	heat-inducible transcription repressor HrcA	WP_035167026	1	34.1
Control	Sample 90.xlsx	SLSSTLSTLK	2	Lactobacillus equicursoris	Lactobacillus	MMPL family transporter	WP_056945347	12	31.2
Control	Sample 91.xlsx	VTLLVDSTK	2	Bacillus halodurans	Bacillus	MULTISPECIES: DeoR/GlpR transcriptional regulator	WP_010898325	27	29.9
Control	Sample 91.xlsx	VTLIVDSTK	2	Lactobacillus selangorensis	Lactobacillus	glutathione reductase	KRN28880	19	30.3
Control	Sample 92.xlsx	LILTDASKR	2	Lactobacillus casei	Lactobacillus	ABC transporter permease	WP_087912321	19	30.3
Control	Sample 92.xlsx	QTVSWGLTPK	2	Lactobacillus musae	Lactobacillus	MerR family transcriptional regulator	WP_119326984	0.37	35.4
Control	Sample 92.xlsx	SLITGTYDLK	2	Lactobacillus curieae	Lactobacillus	heat-inducible transcription repressor HrcA	WP_035167026	1	34.1
Control	Sample 92.xlsx	SLSSTLSTLK	2	Lactobacillus equicursoris	Lactobacillus	MMPL family transporter	WP_056945347	12	31.2
Control	Sample 94.xlsx	ERVTTMIVR	2	Lactobacillus kullabergensis	Lactobacillus	hypothetical protein	WP_045927547	1.7	33.3
Case	Sample 99.xlsx	VTLLVDSTK	2	Bacillus halodurans	Bacillus	MULTISPECIES: DeoR/GlpR transcriptional regulator	WP_010898325	27	29.9
Case	Sample 99.xlsx	VTLIVDSTK	2	Lactobacillus selangorensis	Lactobacillus	glutathione reductase	KRN28880	19	30.3
Control	Sample 1.xlsx	ALIAFAGSEK	1	Ruminococcus sp. AF41-9	Ruminococcus	molecular chaperone Hsp90	WP_119235233	4.2	32.5
Control	Sample 1.xlsx	ISVKDGIVQAPDQR	1	Bacillus smithii	Bacillus	nitrite reductase small subunit NirD	WP_003355339	7.17e-05	46.9
Control	Sample 10.xlsx	SFAEDQAVAAGANVSTLE	1	Lactobacillus rapi	Lactobacillus	hydantoinase/oxoprolinase family protein	WP_054747583	7.17e-08	56.2
Control	Sample 10.xlsx	IEDVVTLMLGTASVK	1	Bacillus megaterium	Bacillus	sugar ABC transporter ATP-binding protein	WP_098325754	1.04e-05	49.4
Control	Sample 100.xlsx	FSGALLGGK	1	Sphingomonas sp. 66-10	Sphingomonas	hypothetical protein BGN95_24730	OJU22181	76	28.6
Control	Sample 100.xlsx	NLGTALAKNGV	1	Lactobacillus	Lactobacillus	MULTISPECIES: 16S rRNA (cytosine(1402)-N(4))-methyltransferase RsmH	WP_003716830	0.62	35
Control	Sample 101.xlsx	NLGTALAKNGV	1	Lactobacillus	Lactobacillus	MULTISPECIES: 16S rRNA (cytosine(1402)-N(4))-methyltransferase RsmH	WP_003716830	0.62	35
Control	Sample 101.xlsx	ITLQEILAK	1	Bacillus persicus	Bacillus	alkyl hydroperoxide reductase subunit F	WP_090743781	9.4	31.2
Control	Sample 101.xlsx	IEAELEKILEQR	1	Bacillus filamentosus	Bacillus	agmatinase	WP_120046067	0.003	41.8
Control	Sample 101.xlsx	ALVEQYIQPELK	1	Bacillus pseudofirmus	Bacillus	DNA double-strand break repair nuclease NurA	WP_075388488	0.002	42.2
Control	Sample 101.xlsx	FPEVDVITK	1	Bacillus sp. HMF5848	Bacillus	HAD family phosphatase	WP_125905295	3.3	32.5
Control	Sample 101.xlsx	DVETVVNWIK	1	Bacillus cereus	Bacillus	alpha/beta fold hydrolase	WP_098126595	0.09	37.1
Control	Sample 101.xlsx	VLNMQTAEQVK	1	Bacillus sp. Marseille-P3661	Bacillus	phosphoenolpyruvate--protein phosphotransferase	WP_102345332	0.027	38.8
Control	Sample 102.xlsx	SGTITLSGIK	1	Fusobacterium nucleatum	Fusobacterium	autotransporter-associated N-terminal domain-containing protein	WP_051357481	5.7	32
Control	Sample 102.xlsx	IEAELEKILEQR	1	Bacillus filamentosus	Bacillus	agmatinase	WP_120046067	0.003	41.8
Control	Sample 102.xlsx	ALVEQYIQPELK	1	Bacillus pseudofirmus	Bacillus	DNA double-strand break repair nuclease NurA	WP_075388488	0.002	42.2
Control	Sample 102.xlsx	FPEVDVITK	1	Bacillus sp. HMF5848	Bacillus	HAD family phosphatase	WP_125905295	3.3	32.5
Control	Sample 102.xlsx	FYLVTNQEVK	1	Bacillus nealsonii	Bacillus	methyl-accepting chemotaxis protein	WP_101178943	0.18	36.3
Control	Sample 102.xlsx	KGDDLYIQK	1	Bacillus sp. SJS	Bacillus	DUF421 domain-containing protein	WP_035409207	3.4	32.5
Control	Sample 102.xlsx	VSREQLLDSIAR	1	Bacillus kochii	Bacillus	ABC transporter ATP-binding protein	WP_095373213	0.012	40.1
Control	Sample 102.xlsx	IITSIDTSK	1	Bacillus sp. AFS041924	Bacillus	hypothetical protein	WP_098809428	13	30.8
Control	Sample 102.xlsx	ALIAAGVDELLLEK	1	Bacillus pseudofirmus	Bacillus	cobalt-precorrin 5A hydrolase	WP_075384967	0.000386	44.8
Control	Sample 103.xlsx	QYATSVAGLIVGGV	1	Brevundimonas subvibrioides	Brevundimonas	hypothetical protein B7Y86_07530	OYX56627	0.000548	44.3
Control	Sample 103.xlsx	GPDPSIAAMR	1	Sphingopyxis macrogoltabida	Sphingopyxis	hypothetical protein DI569_08960	PZQ22161	0.51	35
Control	Sample 103.xlsx	LVLYSATSR	1	Lactobacillus rhamnosus	Lactobacillus	hypothetical protein B4Q13_15250	RDJ94317	19	30.3
Control	Sample 103.xlsx	KAIQEYAAK	1	Lactobacillus ultunensis	Lactobacillus	tRNA (adenosine(37)-N6)-threonylcarbamoyltransferase complex dimerization subunit type 1 TsaB	WP_007126877	9.5	31.2
Control	Sample 103.xlsx	ITLQEILAK	1	Bacillus persicus	Bacillus	alkyl hydroperoxide reductase subunit F	WP_090743781	9.4	31.2
Control	Sample 103.xlsx	IEAELEKILEQR	1	Bacillus filamentosus	Bacillus	agmatinase	WP_120046067	0.003	41.8
Control	Sample 103.xlsx	FPEVDVITK	1	Bacillus sp. HMF5848	Bacillus	HAD family phosphatase	WP_125905295	3.3	32.5
Control	Sample 103.xlsx	VSREQLLDSIAR	1	Bacillus kochii	Bacillus	ABC transporter ATP-binding protein	WP_095373213	0.012	40.1
Control	Sample 103.xlsx	TVPITVQPKQGVTVADEK	1	Bacillus megaterium	Bacillus	FapA family protein	WP_098433527	9.07e-09	58.7
Case	Sample 104.xlsx	SASVTVGSTSTK	1	Sphingomonas sp. BK235	Sphingomonas	GDSL-like lipase/acylhydrolase family protein	TCP36561	0.27	36.3
Case	Sample 104.xlsx	NLGTALAKNGV	1	Lactobacillus	Lactobacillus	MULTISPECIES: 16S rRNA (cytosine(1402)-N(4))-methyltransferase RsmH	WP_003716830	0.62	35
Case	Sample 104.xlsx	ITLQEILAK	1	Bacillus persicus	Bacillus	alkyl hydroperoxide reductase subunit F	WP_090743781	9.4	31.2
Case	Sample 104.xlsx	IEAELEKILEQR	1	Bacillus filamentosus	Bacillus	agmatinase	WP_120046067	0.003	41.8
Case	Sample 104.xlsx	FPEVDVITK	1	Bacillus sp. HMF5848	Bacillus	HAD family phosphatase	WP_125905295	3.3	32.5
Case	Sample 104.xlsx	VIEYLNDLK	1	Bacillus cereus	Bacillus	PqqD family protein	WP_113303311	2.5	32.9
Case	Sample 104.xlsx	ALVEQYIQPELK	1	Bacillus pseudofirmus	Bacillus	DNA double-strand break repair nuclease NurA	WP_075388488	0.002	42.2
Case	Sample 104.xlsx	WILSSLTPK	1	Bacillus flexus	Bacillus	tryptophan--tRNA ligase	WP_138116238	3.3	32.5
Case	Sample 104.xlsx	ALIAAGVDELLLEK	1	Bacillus pseudofirmus	Bacillus	cobalt-precorrin 5A hydrolase	WP_075384967	0.000386	44.8
Control	Sample 105.xlsx	MLSAYQSKK	1	Lactobacillus sp. 143-4(a)	Lactobacillus	DNA-directed RNA polymerase subunit omega	WP_125704442	5	32
Control	Sample 105.xlsx	ITLQEILAK	1	Bacillus persicus	Bacillus	alkyl hydroperoxide reductase subunit F	WP_090743781	9.4	31.2
Control	Sample 105.xlsx	IEAELEKILEQR	1	Bacillus filamentosus	Bacillus	agmatinase	WP_120046067	0.003	41.8
Control	Sample 105.xlsx	FPEVDVITK	1	Bacillus sp. HMF5848	Bacillus	HAD family phosphatase	WP_125905295	3.3	32.5
Control	Sample 106.xlsx	NLTVLELFR	1	Pseudomonas aeruginosa	Pseudomonas	aromatic acid/H+ symport family MFS transporter	WP_128670081	4.7	32
Control	Sample 106.xlsx	IEAELEKILEQR	1	Bacillus filamentosus	Bacillus	agmatinase	WP_120046067	0.003	41.8
Control	Sample 106.xlsx	ITLQEILAK	1	Bacillus persicus	Bacillus	alkyl hydroperoxide reductase subunit F	WP_090743781	9.4	31.2
Control	Sample 106.xlsx	ALVEQYIQPELK	1	Bacillus pseudofirmus	Bacillus	DNA double-strand break repair nuclease NurA	WP_075388488	0.002	42.2
Control	Sample 106.xlsx	ILIFGASIR	1	Bacillus wakoensis JCM 9140	Bacillus	transport ATP-binding protein CydC	GAE24363	9.4	31.2
Control	Sample 106.xlsx	FPEVDVITK	1	Bacillus sp. HMF5848	Bacillus	HAD family phosphatase	WP_125905295	3.3	32.5
Control	Sample 106.xlsx	ALIAAGVDELLLEK	1	Bacillus pseudofirmus	Bacillus	cobalt-precorrin 5A hydrolase	WP_075384967	0.000386	44.8
Control	Sample 107.xlsx	IEAELEKILEQR	1	Bacillus filamentosus	Bacillus	agmatinase	WP_120046067	0.003	41.8
Control	Sample 107.xlsx	ITLQEILAK	1	Bacillus persicus	Bacillus	alkyl hydroperoxide reductase subunit F	WP_090743781	9.4	31.2
Control	Sample 107.xlsx	FPEVDVITK	1	Bacillus sp. HMF5848	Bacillus	HAD family phosphatase	WP_125905295	3.3	32.5
Control	Sample 107.xlsx	ALVEQYIQPELK	1	Bacillus pseudofirmus	Bacillus	DNA double-strand break repair nuclease NurA	WP_075388488	0.002	42.2
Control	Sample 107.xlsx	ILIFGASIR	1	Bacillus wakoensis JCM 9140	Bacillus	transport ATP-binding protein CydC	GAE24363	9.4	31.2
Control	Sample 107.xlsx	TGNEKLPTLLK	1	Bacillus cereus	Bacillus	abortive infection family protein	WP_098435276	0.16	36.7
Control	Sample 107.xlsx	VSREQLLDSIAR	1	Bacillus kochii	Bacillus	ABC transporter ATP-binding protein	WP_095373213	0.012	40.1
Control	Sample 108.xlsx	IILFGATGGR	1	Bacillus deserti	Bacillus	thiamine diphosphokinase	WP_101641493	2.1	33.3
Control	Sample 108.xlsx	IIIFGATGGR	1	Bacillus camelliae	Bacillus	thiamine diphosphokinase	WP_101352664	1.5	33.7
Control	Sample 108.xlsx	IEAELEKILEQR	1	Bacillus filamentosus	Bacillus	agmatinase	WP_120046067	0.003	41.8
Control	Sample 108.xlsx	FPEVDVITK	1	Bacillus sp. HMF5848	Bacillus	HAD family phosphatase	WP_125905295	3.3	32.5
Control	Sample 108.xlsx	ALIAAGVDELLLEK	1	Bacillus pseudofirmus	Bacillus	cobalt-precorrin 5A hydrolase	WP_075384967	0.000386	44.8
Control	Sample 108.xlsx	PIVEEQPIVQK	1	Bacillus cereus	Bacillus	DNA translocase FtsK	WP_109630331	0.019	39.2
Control	Sample 109.xlsx	NLGTALAKNGV	1	Lactobacillus	Lactobacillus	MULTISPECIES: 16S rRNA (cytosine(1402)-N(4))-methyltransferase RsmH	WP_003716830	0.62	35
Control	Sample 109.xlsx	ENIIYNIIK	1	Bacillus sp. AFS006103	Bacillus	FMN-binding negative transcriptional regulator	WP_098261324	0.84	34.1
Control	Sample 109.xlsx	IEAELEKILEQR	1	Bacillus filamentosus	Bacillus	agmatinase	WP_120046067	0.003	41.8
Control	Sample 109.xlsx	PIVEEQPIVQK	1	Bacillus cereus	Bacillus	DNA translocase FtsK	WP_109630331	0.019	39.2
Control	Sample 109.xlsx	GEVAKGTSELR	1	Bacillus akibai	Bacillus	X-X-X-Leu-X-X-Gly heptad repeat-containing protein	WP_035662763	0.44	35.4
Control	Sample 109.xlsx	LTLLATVVETR	1	Bacillus tuaregi	Bacillus	spore germination protein	WP_084786721	0.22	36.3
Control	Sample 109.xlsx	FPEVDVITK	1	Bacillus sp. HMF5848	Bacillus	HAD family phosphatase	WP_125905295	3.3	32.5
Control	Sample 109.xlsx	TGNLTDLSIYPK	1	Bacillus kribbensis	Bacillus	fatty acid--CoA ligase family protein	WP_026692676	0.006	40.9
Control	Sample 11.xlsx	ALVEQYIQPELK	1	Bacillus pseudofirmus	Bacillus	DNA double-strand break repair nuclease NurA	WP_075388488	0.002	42.2
Control	Sample 11.xlsx	TIGTAIPVLK	1	Bacillus cohnii	Bacillus	hypothetical protein	WP_066412357	2.1	33.3
Control	Sample 110.xlsx	ALVEQYIQPELK	1	Bacillus pseudofirmus	Bacillus	DNA double-strand break repair nuclease NurA	WP_075388488	0.002	42.2
Control	Sample 110.xlsx	IEAELEKILEQR	1	Bacillus filamentosus	Bacillus	agmatinase	WP_120046067	0.003	41.8
Control	Sample 110.xlsx	PIVEEQPIVQK	1	Bacillus cereus	Bacillus	DNA translocase FtsK	WP_109630331	0.019	39.2
Control	Sample 110.xlsx	FPEVDVITK	1	Bacillus sp. HMF5848	Bacillus	HAD family phosphatase	WP_125905295	3.3	32.5
Control	Sample 111.xlsx	FFMRSVSVLLLR	1	Clostridiales	Clostridiales	MULTISPECIES: sigma-70 family RNA polymerase sigma factor	WP_118635410	0.002	42.2
Control	Sample 111.xlsx	NLGTALAKNGV	1	Lactobacillus	Lactobacillus	MULTISPECIES: 16S rRNA (cytosine(1402)-N(4))-methyltransferase RsmH	WP_003716830	0.62	35
Control	Sample 111.xlsx	IEAELEKILEQR	1	Bacillus filamentosus	Bacillus	agmatinase	WP_120046067	0.003	41.8
Control	Sample 111.xlsx	SNLLSLLEEHLK	1	Bacillus pseudalcaliphilus	Bacillus	hypothetical protein AB990_18780	KMK74806	0.012	40.1
Control	Sample 111.xlsx	ALVEQYIQPELK	1	Bacillus pseudofirmus	Bacillus	DNA double-strand break repair nuclease NurA	WP_075388488	0.002	42.2
Control	Sample 111.xlsx	VTKVQLPDAK	1	Bacillus cereus	Bacillus	HAMP domain-containing histidine kinase	WP_098787561	1.4	33.7
Control	Sample 111.xlsx	LDTYFLAQGIIR	1	Bacillus sp. HB172195	Bacillus	ATP-dependent DNA helicase	WP_138128267	0.002	42.2
Control	Sample 112.xlsx	NLGTALAKNGV	1	Lactobacillus	Lactobacillus	MULTISPECIES: 16S rRNA (cytosine(1402)-N(4))-methyltransferase RsmH	WP_003716830	0.62	35
Control	Sample 112.xlsx	VTKVQLPDAK	1	Bacillus cereus	Bacillus	HAMP domain-containing histidine kinase	WP_098787561	1.4	33.7
Control	Sample 112.xlsx	LDTYFLAQGIIR	1	Bacillus sp. HB172195	Bacillus	ATP-dependent DNA helicase	WP_138128267	0.002	42.2
Control	Sample 112.xlsx	IEAELEKILEQR	1	Bacillus filamentosus	Bacillus	agmatinase	WP_120046067	0.003	41.8
Control	Sample 112.xlsx	LTAAITVSNK	1	Bacillus cereus	Bacillus	DUF11 domain-containing protein	WP_000815762	4	32.5
Control	Sample 112.xlsx	LTLLATVVETR	1	Bacillus tuaregi	Bacillus	spore germination protein	WP_084786721	0.22	36.3
Case	Sample 113.xlsx	NLGTALAKNGV	1	Lactobacillus	Lactobacillus	MULTISPECIES: 16S rRNA (cytosine(1402)-N(4))-methyltransferase RsmH	WP_003716830	0.62	35
Case	Sample 113.xlsx	IEAELEKILEQR	1	Bacillus filamentosus	Bacillus	agmatinase	WP_120046067	0.003	41.8
Case	Sample 113.xlsx	FPEVDVITK	1	Bacillus sp. HMF5848	Bacillus	HAD family phosphatase	WP_125905295	3.3	32.5
Case	Sample 113.xlsx	VSREQLLDSIAR	1	Bacillus kochii	Bacillus	ABC transporter ATP-binding protein	WP_095373213	0.012	40.1
Case	Sample 113.xlsx	PIVEEQPIVQK	1	Bacillus cereus	Bacillus	DNA translocase FtsK	WP_109630331	0.019	39.2
Case	Sample 113.xlsx	ALVEQYIQPELK	1	Bacillus pseudofirmus	Bacillus	DNA double-strand break repair nuclease NurA	WP_075388488	0.002	42.2
Control	Sample 114.xlsx	NLGTALAKNGV	1	Lactobacillus	Lactobacillus	MULTISPECIES: 16S rRNA (cytosine(1402)-N(4))-methyltransferase RsmH	WP_003716830	0.62	35
Control	Sample 114.xlsx	FPEVDVITK	1	Bacillus sp. HMF5848	Bacillus	HAD family phosphatase	WP_125905295	3.3	32.5
Control	Sample 114.xlsx	IEAELEKILEQR	1	Bacillus filamentosus	Bacillus	agmatinase	WP_120046067	0.003	41.8
Control	Sample 114.xlsx	FYLVTNQEVK	1	Bacillus nealsonii	Bacillus	methyl-accepting chemotaxis protein	WP_101178943	0.18	36.3
Control	Sample 114.xlsx	RLIMKVSNR	1	Bacillus	Bacillus	MULTISPECIES: hypothetical protein	WP_040203873	2.5	32.9
Control	Sample 114.xlsx	LTLLATVVETR	1	Bacillus tuaregi	Bacillus	spore germination protein	WP_084786721	0.22	36.3
Control	Sample 114.xlsx	VSREQLLDSIAR	1	Bacillus kochii	Bacillus	ABC transporter ATP-binding protein	WP_095373213	0.012	40.1
Control	Sample 114.xlsx	ISVKDGIVQAPDQR	1	Bacillus smithii	Bacillus	nitrite reductase small subunit NirD	WP_003355339	7.17e-05	46.9
Case	Sample 115.xlsx	LILYDGSNR	1	Bacillus aquimaris	Bacillus	hypothetical protein BHE18_08210	OIU71022	5	32
Case	Sample 115.xlsx	IEAELEKILEQR	1	Bacillus filamentosus	Bacillus	agmatinase	WP_120046067	0.003	41.8
Case	Sample 115.xlsx	LLISSGFGNR	1	Bacillus sp. REN51N	Bacillus	peptidoglycan DD-metalloendopeptidase family protein	WP_052264356	2	33.3
Control	Sample 116.xlsx	FFMRSVSVLLLR	1	Clostridiales	Clostridiales	MULTISPECIES: sigma-70 family RNA polymerase sigma factor	WP_118635410	0.002	42.2
Control	Sample 116.xlsx	IVLLTAAGR	1	Sphingomonas sp. JS21-1	Sphingomonas	CPBP family intramembrane metalloprotease	WP_093004074	38	29.5
Control	Sample 116.xlsx	IEAELEKILEQR	1	Bacillus filamentosus	Bacillus	agmatinase	WP_120046067	0.003	41.8
Control	Sample 116.xlsx	LTLLATVVETR	1	Bacillus tuaregi	Bacillus	spore germination protein	WP_084786721	0.22	36.3
Control	Sample 117.xlsx	IEAELEKILEQR	1	Bacillus filamentosus	Bacillus	agmatinase	WP_120046067	0.003	41.8
Control	Sample 117.xlsx	ILIFGASIR	1	Bacillus wakoensis JCM 9140	Bacillus	transport ATP-binding protein CydC	GAE24363	9.4	31.2
Control	Sample 117.xlsx	LTLLATVVETR	1	Bacillus tuaregi	Bacillus	spore germination protein	WP_084786721	0.22	36.3
Control	Sample 118.xlsx	ATILDGQAQQLR	1	Sphingomonas sp.	Sphingomonas	CHAT domain-containing protein	PZU08173	0.012	40.1
Control	Sample 118.xlsx	SASVTVGSTSTK	1	Sphingomonas sp. BK235	Sphingomonas	GDSL-like lipase/acylhydrolase family protein	TCP36561	0.27	36.3
Control	Sample 118.xlsx	DVVSLTLLEAALR	1	Cupriavidus necator	Cupriavidus	conserved hypothetical protein	SCU98550	0.004	41.8
Control	Sample 118.xlsx	NLGTALAKNGV	1	Lactobacillus	Lactobacillus	MULTISPECIES: 16S rRNA (cytosine(1402)-N(4))-methyltransferase RsmH	WP_003716830	0.62	35
Control	Sample 118.xlsx	IEAELEKILEQR	1	Bacillus filamentosus	Bacillus	agmatinase	WP_120046067	0.003	41.8
Control	Sample 118.xlsx	FPEVDVITK	1	Bacillus sp. HMF5848	Bacillus	HAD family phosphatase	WP_125905295	3.3	32.5
Control	Sample 118.xlsx	ALVEQYIQPELK	1	Bacillus pseudofirmus	Bacillus	DNA double-strand break repair nuclease NurA	WP_075388488	0.002	42.2
Control	Sample 118.xlsx	PIVEEQPIVQK	1	Bacillus cereus	Bacillus	DNA translocase FtsK	WP_109630331	0.019	39.2
Control	Sample 118.xlsx	VSREQLLDSIAR	1	Bacillus kochii	Bacillus	ABC transporter ATP-binding protein	WP_095373213	0.012	40.1
Control	Sample 118.xlsx	LTLLATVVETR	1	Bacillus tuaregi	Bacillus	spore germination protein	WP_084786721	0.22	36.3
Case	Sample 119.xlsx	LCAQRLAPVASAFR	1	Caulobacter henricii	Caulobacter	Ppx/GppA family phosphatase	WP_062146283	9.64e-05	46.4
Case	Sample 119.xlsx	TTPAAAEQFLNAAK	1	Lactobacillus plajomi	Lactobacillus	single-stranded-DNA-specific exonuclease RecJ	WP_137646220	0.00027	45.2
Case	Sample 119.xlsx	IEAELEKILEQR	1	Bacillus filamentosus	Bacillus	agmatinase	WP_120046067	0.003	41.8
Case	Sample 119.xlsx	LTLLATVVETR	1	Bacillus tuaregi	Bacillus	spore germination protein	WP_084786721	0.22	36.3
Control	Sample 12.xlsx	EGSLSTKELIEK	1	Bacillus aryabhattai B8W22	Bacillus	GTP cyclohydrolase II	SDE06114	0.024	39.2
Control	Sample 12.xlsx	QTFAAGGHDGLIAVGGGSALDTAK	1	Bacillus clausii	Bacillus	iron-containing alcohol dehydrogenase	WP_062748838	3.06e-13	72.7
Control	Sample 12.xlsx	FYLVTNQEVK	1	Bacillus nealsonii	Bacillus	methyl-accepting chemotaxis protein	WP_101178943	0.18	36.3
Control	Sample 120.xlsx	IAVISQPK	1	Komagataeibacter medellinensis NBRC 3288	Komagataeibacter	hypothetical protein	WP_014105396	122	27.8
Control	Sample 120.xlsx	NLGTALAKNGV	1	Lactobacillus	Lactobacillus	MULTISPECIES: 16S rRNA (cytosine(1402)-N(4))-methyltransferase RsmH	WP_003716830	0.62	35
Control	Sample 120.xlsx	IEAELEKILEQR	1	Bacillus filamentosus	Bacillus	agmatinase	WP_120046067	0.003	41.8
Control	Sample 120.xlsx	LTLLATVVETR	1	Bacillus tuaregi	Bacillus	spore germination protein	WP_084786721	0.22	36.3
Case	Sample 121.xlsx	NLGTALAKNGV	1	Lactobacillus	Lactobacillus	MULTISPECIES: 16S rRNA (cytosine(1402)-N(4))-methyltransferase RsmH	WP_003716830	0.62	35
Case	Sample 121.xlsx	SNLLSLLEEHLK	1	Bacillus pseudalcaliphilus	Bacillus	hypothetical protein AB990_18780	KMK74806	0.012	40.1
Case	Sample 121.xlsx	IEAELEKILEQR	1	Bacillus filamentosus	Bacillus	agmatinase	WP_120046067	0.003	41.8
Case	Sample 121.xlsx	LTLLATVVETR	1	Bacillus tuaregi	Bacillus	spore germination protein	WP_084786721	0.22	36.3
Control	Sample 122.xlsx	TLEFDVRTLR	1	Sphingomonas sp. CCP-7	Sphingomonas	CHAT domain-containing protein	WP_127745391	0.36	35.4
Control	Sample 122.xlsx	TRDGAFTTDPEGR	1	Brevundimonas sp.	Brevundimonas	flagellar basal-body rod protein FlgF	PZU74506	0.000643	43.9
Control	Sample 122.xlsx	FPEVDVITK	1	Bacillus sp. HMF5848	Bacillus	HAD family phosphatase	WP_125905295	3.3	32.5
Control	Sample 122.xlsx	IEAELEKILEQR	1	Bacillus filamentosus	Bacillus	agmatinase	WP_120046067	0.003	41.8
Control	Sample 122.xlsx	ALVEQYIQPELK	1	Bacillus pseudofirmus	Bacillus	DNA double-strand break repair nuclease NurA	WP_075388488	0.002	42.2
Control	Sample 122.xlsx	PIVEEQPIVQK	1	Bacillus cereus	Bacillus	DNA translocase FtsK	WP_109630331	0.019	39.2
Control	Sample 122.xlsx	EYAYLFPGMNKVLQAGGR	1	Bacillus sp. MUM 116	Bacillus	ATP-dependent helicase	WP_071357136	8.16e-10	61.7
Control	Sample 122.xlsx	WILSSLTPK	1	Bacillus flexus	Bacillus	tryptophan--tRNA ligase	WP_138116238	3.3	32.5
Case	Sample 123.xlsx	LLLYAGFSR	1	Sphingomonadaceae bacterium	Sphingomonadaceae	TonB-dependent receptor	WP_109807448	9.3	31.2
Case	Sample 123.xlsx	IEAELEKILEQR	1	Bacillus filamentosus	Bacillus	agmatinase	WP_120046067	0.003	41.8
Case	Sample 123.xlsx	LTLLATVVETR	1	Bacillus tuaregi	Bacillus	spore germination protein	WP_084786721	0.22	36.3
Control	Sample 124.xlsx	IEAELEKILEQR	1	Bacillus filamentosus	Bacillus	agmatinase	WP_120046067	0.003	41.8
Control	Sample 124.xlsx	LVLGKSEFDTER	1	Bacillus	Bacillus	MULTISPECIES: hypothetical protein	WP_000873053	0.009	40.5
Control	Sample 124.xlsx	LTLLATVVETR	1	Bacillus tuaregi	Bacillus	spore germination protein	WP_084786721	0.22	36.3
Control	Sample 124.xlsx	ISPADPDLR	1	Bacillus okhensis	Bacillus	BCCT family transporter	WP_034631193	6.6	31.6
Control	Sample 124.xlsx	VLSEEIQSYLQQ	1	Bacillus pumilus	Bacillus	hypothetical protein	WP_148959668	0.003	41.8
Control	Sample 125.xlsx	NLGTALAKNGV	1	Lactobacillus	Lactobacillus	MULTISPECIES: 16S rRNA (cytosine(1402)-N(4))-methyltransferase RsmH	WP_003716830	0.62	35
Control	Sample 125.xlsx	IPGLVEQGR	1	Lactobacillus fermentum	Lactobacillus	hypothetical protein	WP_124891524	9.8	31.2
Control	Sample 125.xlsx	IEAELEKILEQR	1	Bacillus filamentosus	Bacillus	agmatinase	WP_120046067	0.003	41.8
Control	Sample 125.xlsx	ALVEQYIQPELK	1	Bacillus pseudofirmus	Bacillus	DNA double-strand break repair nuclease NurA	WP_075388488	0.002	42.2
Control	Sample 125.xlsx	FPEVDVITK	1	Bacillus sp. HMF5848	Bacillus	HAD family phosphatase	WP_125905295	3.3	32.5
Control	Sample 125.xlsx	AEGSAIYLQK	1	Bacillus sp. DSL-17	Bacillus	D-alanyl-D-alanine carboxypeptidase	WP_136351135	1.4	33.7
Control	Sample 125.xlsx	WILSSLTPK	1	Bacillus flexus	Bacillus	tryptophan--tRNA ligase	WP_138116238	3.3	32.5
Control	Sample 125.xlsx	LTLLATVVETR	1	Bacillus tuaregi	Bacillus	spore germination protein	WP_084786721	0.22	36.3
Control	Sample 125.xlsx	VGASPELAEKAK	1	Bacillus sp. HB172195	Bacillus	M6 family metalloprotease domain-containing protein	WP_138126986	0.066	38
Control	Sample 125.xlsx	CTPSNPRQPSK	1	Bacillus sp. AFS006103	Bacillus	iron-containing alcohol dehydrogenase	WP_098263349	0.027	38.8
Control	Sample 126.xlsx	TTPAAAEQFLNAAK	1	Lactobacillus plajomi	Lactobacillus	single-stranded-DNA-specific exonuclease RecJ	WP_137646220	0.00027	45.2
Control	Sample 126.xlsx	KAIQEYAAK	1	Lactobacillus ultunensis	Lactobacillus	tRNA (adenosine(37)-N6)-threonylcarbamoyltransferase complex dimerization subunit type 1 TsaB	WP_007126877	9.5	31.2
Control	Sample 126.xlsx	IEAELEKILEQR	1	Bacillus filamentosus	Bacillus	agmatinase	WP_120046067	0.003	41.8
Control	Sample 126.xlsx	ILIFGASIR	1	Bacillus wakoensis JCM 9140	Bacillus	transport ATP-binding protein CydC	GAE24363	9.4	31.2
Control	Sample 126.xlsx	LTLLATVVETR	1	Bacillus tuaregi	Bacillus	spore germination protein	WP_084786721	0.22	36.3
Control	Sample 127.xlsx	NLGTALAKNGV	1	Lactobacillus	Lactobacillus	MULTISPECIES: 16S rRNA (cytosine(1402)-N(4))-methyltransferase RsmH	WP_003716830	0.62	35
Control	Sample 127.xlsx	TATGNISGGAGGSSSAIVK	1	Lactobacillus parabrevis	Lactobacillus	YhgE/Pip domain-containing protein	WP_027825982	1.2e-07	55.8
Control	Sample 127.xlsx	FPEVDVITK	1	Bacillus sp. HMF5848	Bacillus	HAD family phosphatase	WP_125905295	3.3	32.5
Control	Sample 127.xlsx	ALVEQYIQPELK	1	Bacillus pseudofirmus	Bacillus	DNA double-strand break repair nuclease NurA	WP_075388488	0.002	42.2
Control	Sample 127.xlsx	IEAELEKILEQR	1	Bacillus filamentosus	Bacillus	agmatinase	WP_120046067	0.003	41.8
Control	Sample 127.xlsx	LTLLATVVETR	1	Bacillus tuaregi	Bacillus	spore germination protein	WP_084786721	0.22	36.3
Control	Sample 127.xlsx	LNSAGIPMK	1	Bacillus	Bacillus	MULTISPECIES: MFS transporter	WP_148947188	6.6	31.6
Control	Sample 127.xlsx	VLSEEIQSYLQQ	1	Bacillus pumilus	Bacillus	hypothetical protein	WP_148959668	0.003	41.8
Control	Sample 128.xlsx	IEAELEKILEQR	1	Bacillus filamentosus	Bacillus	agmatinase	WP_120046067	0.003	41.8
Control	Sample 128.xlsx	TGNLTDLSIYPK	1	Bacillus kribbensis	Bacillus	fatty acid--CoA ligase family protein	WP_026692676	0.006	40.9
Control	Sample 128.xlsx	ITLQEILAK	1	Bacillus persicus	Bacillus	alkyl hydroperoxide reductase subunit F	WP_090743781	9.4	31.2
Control	Sample 128.xlsx	NPDAAEMIAR	1	Bacillus oceanisediminis	Bacillus	polysaccharide deacetylase family protein	WP_144478881	0.26	35.8
Control	Sample 128.xlsx	VGVYSGYKGGR	1	Bacillus pseudofirmus	Bacillus	ABC transporter permease subunit	WP_075384648	0.16	36.7
Control	Sample 129.xlsx	NLGTALAKNGV	1	Lactobacillus	Lactobacillus	MULTISPECIES: 16S rRNA (cytosine(1402)-N(4))-methyltransferase RsmH	WP_003716830	0.62	35
Control	Sample 129.xlsx	IEAELEKILEQR	1	Bacillus filamentosus	Bacillus	agmatinase	WP_120046067	0.003	41.8
Control	Sample 129.xlsx	LTLLATVVETR	1	Bacillus tuaregi	Bacillus	spore germination protein	WP_084786721	0.22	36.3
Control	Sample 13.xlsx	AIIAFSGEAK	1	Ruminococcus flavefaciens	Ruminococcus	type I restriction endonuclease subunit R	WP_074742164	2.9	32.9
Control	Sample 13.xlsx	ATILDGQAQQLR	1	Sphingomonas sp.	Sphingomonas	CHAT domain-containing protein	PZU08173	0.012	40.1
Control	Sample 13.xlsx	SRYISEDCTSIDPIVR	1	Pseudomonas aeruginosa	Pseudomonas	LuxR family transcriptional regulator	WP_134241321	7.19e-08	55.8
Control	Sample 13.xlsx	VLSEEIQSYLQQ	1	Bacillus pumilus	Bacillus	hypothetical protein	WP_148959668	0.003	41.8
Case	Sample 130.xlsx	AARHCGTSLDKLLPR	1	Sphingomonas sp. Root241	Sphingomonas	hypothetical protein	WP_056619237	7.59e-06	49.8
Case	Sample 130.xlsx	NLGTALAKNGV	1	Lactobacillus	Lactobacillus	MULTISPECIES: 16S rRNA (cytosine(1402)-N(4))-methyltransferase RsmH	WP_003716830	0.62	35
Case	Sample 130.xlsx	IEAELEKILEQR	1	Bacillus filamentosus	Bacillus	agmatinase	WP_120046067	0.003	41.8
Case	Sample 130.xlsx	FPEVDVITK	1	Bacillus sp. HMF5848	Bacillus	HAD family phosphatase	WP_125905295	3.3	32.5
Case	Sample 130.xlsx	VSREQLLDSIAR	1	Bacillus kochii	Bacillus	ABC transporter ATP-binding protein	WP_095373213	0.012	40.1
Control	Sample 131.xlsx	STTPDLYASR	1	Moraxella catarrhalis	Moraxella	hypothetical protein	WP_147286443	1.1	34.1
Control	Sample 131.xlsx	NLGTALAKNGV	1	Lactobacillus	Lactobacillus	MULTISPECIES: 16S rRNA (cytosine(1402)-N(4))-methyltransferase RsmH	WP_003716830	0.62	35
Control	Sample 131.xlsx	EFSEFIKQLLR	1	Lactobacillus yonginensis	Lactobacillus	winged helix-turn-helix transcriptional regulator	WP_125681765	0.02	39.2
Control	Sample 131.xlsx	SVLGKVAITAG	1	Lactobacillus bombicola	Lactobacillus	phage tail tape measure protein	WP_090094025	1.2	34.1
Control	Sample 131.xlsx	IEAELEKILEQR	1	Bacillus filamentosus	Bacillus	agmatinase	WP_120046067	0.003	41.8
Control	Sample 131.xlsx	ALVEQYIQPELK	1	Bacillus pseudofirmus	Bacillus	DNA double-strand break repair nuclease NurA	WP_075388488	0.002	42.2
Control	Sample 131.xlsx	FPEVDVITK	1	Bacillus sp. HMF5848	Bacillus	HAD family phosphatase	WP_125905295	3.3	32.5
Control	Sample 131.xlsx	VSREQLLDSIAR	1	Bacillus kochii	Bacillus	ABC transporter ATP-binding protein	WP_095373213	0.012	40.1
Control	Sample 131.xlsx	ISVKDGIVQAPDQR	1	Bacillus smithii	Bacillus	nitrite reductase small subunit NirD	WP_003355339	7.17e-05	46.9
Control	Sample 131.xlsx	TNVDAANAVAEHLRLR	1	Bacillus alkalitelluris	Bacillus	Rne/Rng family ribonuclease	WP_140354981	1.11e-06	52.4
Control	Sample 132.xlsx	FPEVDVITK	1	Bacillus sp. HMF5848	Bacillus	HAD family phosphatase	WP_125905295	3.3	32.5
Control	Sample 132.xlsx	IEAELEKILEQR	1	Bacillus filamentosus	Bacillus	agmatinase	WP_120046067	0.003	41.8
Control	Sample 132.xlsx	PVSKGKDEEVFAGTVNLR	1	Bacillus deserti	Bacillus	cadmium-translocating P-type ATPase	WP_101639690	1.28e-08	58.3
Control	Sample 132.xlsx	ALVEQYIQPELK	1	Bacillus pseudofirmus	Bacillus	DNA double-strand break repair nuclease NurA	WP_075388488	0.002	42.2
Control	Sample 132.xlsx	PIVEEQPIVQK	1	Bacillus cereus	Bacillus	DNA translocase FtsK	WP_109630331	0.019	39.2
Control	Sample 133.xlsx	LAQENLVLAVAK	1	Sphingomonas sp. Leaf208	Sphingomonas	NAD-dependent epimerase/dehydratase family protein	WP_056490846	0.033	38.8
Control	Sample 133.xlsx	FPEVDVITK	1	Bacillus sp. HMF5848	Bacillus	HAD family phosphatase	WP_125905295	3.3	32.5
Control	Sample 133.xlsx	IEAELEKILEQR	1	Bacillus filamentosus	Bacillus	agmatinase	WP_120046067	0.003	41.8
Control	Sample 133.xlsx	ITLQEILAK	1	Bacillus persicus	Bacillus	alkyl hydroperoxide reductase subunit F	WP_090743781	9.4	31.2
Control	Sample 133.xlsx	ALVEQYIQPELK	1	Bacillus pseudofirmus	Bacillus	DNA double-strand break repair nuclease NurA	WP_075388488	0.002	42.2
Control	Sample 133.xlsx	VIEYLNDLK	1	Bacillus cereus	Bacillus	PqqD family protein	WP_113303311	2.5	32.9
Control	Sample 134.xlsx	LADWVSSLSR	1	Sphingomonas sp. FARSPH	Sphingomonas	hypothetical protein	WP_115378595	0.73	34.6
Control	Sample 134.xlsx	LLLSGATSR	1	Sphingomonas sp.	Sphingomonas	TetR/AcrR family transcriptional regulator	PZU50155	77	28.6
Control	Sample 134.xlsx	FFMRSVSVLLLR	1	Clostridiales	Clostridiales	MULTISPECIES: sigma-70 family RNA polymerase sigma factor	WP_118635410	0.002	42.2
Control	Sample 134.xlsx	IEAELEKILEQR	1	Bacillus filamentosus	Bacillus	agmatinase	WP_120046067	0.003	41.8
Control	Sample 134.xlsx	FPEVDVITK	1	Bacillus sp. HMF5848	Bacillus	HAD family phosphatase	WP_125905295	3.3	32.5
Control	Sample 134.xlsx	LITCVTTIGSIFIKSEK	1	Bacillus testis	Bacillus	MFS transporter	WP_050616350	4.27e-08	56.6
Control	Sample 134.xlsx	TGNLTDLSIYPK	1	Bacillus kribbensis	Bacillus	fatty acid--CoA ligase family protein	WP_026692676	0.006	40.9
Control	Sample 134.xlsx	ITLQEILAK	1	Bacillus persicus	Bacillus	alkyl hydroperoxide reductase subunit F	WP_090743781	9.4	31.2
Control	Sample 134.xlsx	ALVEQYIQPELK	1	Bacillus pseudofirmus	Bacillus	DNA double-strand break repair nuclease NurA	WP_075388488	0.002	42.2
Control	Sample 135.xlsx	FPEVDVITK	1	Bacillus sp. HMF5848	Bacillus	HAD family phosphatase	WP_125905295	3.3	32.5
Control	Sample 135.xlsx	IEAELEKILEQR	1	Bacillus filamentosus	Bacillus	agmatinase	WP_120046067	0.003	41.8
Control	Sample 135.xlsx	PIVEEQPIVQK	1	Bacillus cereus	Bacillus	DNA translocase FtsK	WP_109630331	0.019	39.2
Control	Sample 135.xlsx	VSREQLLDSIAR	1	Bacillus kochii	Bacillus	ABC transporter ATP-binding protein	WP_095373213	0.012	40.1
Control	Sample 135.xlsx	ALVEQYIQPELK	1	Bacillus pseudofirmus	Bacillus	DNA double-strand break repair nuclease NurA	WP_075388488	0.002	42.2
Control	Sample 136.xlsx	LTTKLSFVK	1	Lactobacillus aquaticus	Lactobacillus	alanine racemase	WP_083488420	19	30.3
Control	Sample 136.xlsx	ILIYNTITR	1	Lactobacillus kunkeei	Lactobacillus	rhodanese-like domain-containing protein	WP_138726901	1.7	33.3
Control	Sample 136.xlsx	SVLGKVAITAG	1	Lactobacillus bombicola	Lactobacillus	phage tail tape measure protein	WP_090094025	1.2	34.1
Control	Sample 136.xlsx	IILYNTLTR	1	Bacillus aryabhattai	Bacillus	O-unit flippase	WP_094912789	2.3	32.9
Control	Sample 136.xlsx	IEAELEKILEQR	1	Bacillus filamentosus	Bacillus	agmatinase	WP_120046067	0.003	41.8
Control	Sample 136.xlsx	LILYDGSNR	1	Bacillus aquimaris	Bacillus	hypothetical protein BHE18_08210	OIU71022	5	32
Control	Sample 136.xlsx	VGVYSGYKGGR	1	Bacillus pseudofirmus	Bacillus	ABC transporter permease subunit	WP_075384648	0.16	36.7
Control	Sample 136.xlsx	EASIKDWVEK	1	Bacillus sp. AFS006103	Bacillus	BMP family ABC transporter substrate-binding protein	WP_098261204	0.18	36.3
Control	Sample 137.xlsx	ALVEQYIQPELK	1	Bacillus pseudofirmus	Bacillus	DNA double-strand break repair nuclease NurA	WP_075388488	0.002	42.2
Control	Sample 137.xlsx	IEAELEKILEQR	1	Bacillus filamentosus	Bacillus	agmatinase	WP_120046067	0.003	41.8
Control	Sample 137.xlsx	FPEVDVITK	1	Bacillus sp. HMF5848	Bacillus	HAD family phosphatase	WP_125905295	3.3	32.5
Control	Sample 137.xlsx	LTLLATVVETR	1	Bacillus tuaregi	Bacillus	spore germination protein	WP_084786721	0.22	36.3
Control	Sample 137.xlsx	ISVKDGIVQAPDQR	1	Bacillus smithii	Bacillus	nitrite reductase small subunit NirD	WP_003355339	7.17e-05	46.9
Case	Sample 138.xlsx	NLGTALAKNGV	1	Lactobacillus	Lactobacillus	MULTISPECIES: 16S rRNA (cytosine(1402)-N(4))-methyltransferase RsmH	WP_003716830	0.62	35
Case	Sample 138.xlsx	IKEFPLPLLQ	1	Lactobacillus ceti	Lactobacillus	DEAD/DEAH box helicase	WP_027107064	0.25	35.8
Case	Sample 138.xlsx	FPEVDVITK	1	Bacillus sp. HMF5848	Bacillus	HAD family phosphatase	WP_125905295	3.3	32.5
Case	Sample 138.xlsx	ALVEQYIQPELK	1	Bacillus pseudofirmus	Bacillus	DNA double-strand break repair nuclease NurA	WP_075388488	0.002	42.2
Case	Sample 139.xlsx	VTKVQLPDAK	1	Bacillus cereus	Bacillus	HAMP domain-containing histidine kinase	WP_098787561	1.4	33.7
Case	Sample 139.xlsx	NLGTALAKNGV	1	Lactobacillus	Lactobacillus	MULTISPECIES: 16S rRNA (cytosine(1402)-N(4))-methyltransferase RsmH	WP_003716830	0.62	35
Case	Sample 139.xlsx	TGDTLSAIANR	1	Lactobacillus ruminis	Lactobacillus	LysM peptidoglycan-binding domain-containing protein	WP_075529851	0.31	35.8
Case	Sample 139.xlsx	IEAELEKILEQR	1	Bacillus filamentosus	Bacillus	agmatinase	WP_120046067	0.003	41.8
Case	Sample 139.xlsx	FPEVDVITK	1	Bacillus sp. HMF5848	Bacillus	HAD family phosphatase	WP_125905295	3.3	32.5
Case	Sample 139.xlsx	ISYEGDITK	1	Bacillus halotolerans	Bacillus	PepSY domain-containing protein	WP_059336077	4.8	32
Control	Sample 14.xlsx	IYQQSASTTAVANK	1	Lactobacillus rennini	Lactobacillus	pyruvate formate lyase-activating protein	WP_057873526	0.000194	45.6
Control	Sample 140.xlsx	IILFAGSNR	1	Lactobacillus acidipiscis	Lactobacillus	DoxX family membrane protein	WP_079578358	9.6	31.2
Control	Sample 140.xlsx	IEAELEKILEQR	1	Bacillus filamentosus	Bacillus	agmatinase	WP_120046067	0.003	41.8
Control	Sample 140.xlsx	ALVEQYIQPELK	1	Bacillus pseudofirmus	Bacillus	DNA double-strand break repair nuclease NurA	WP_075388488	0.002	42.2
Control	Sample 140.xlsx	LTLLATVVETR	1	Bacillus tuaregi	Bacillus	spore germination protein	WP_084786721	0.22	36.3
Control	Sample 140.xlsx	FPEVDVITK	1	Bacillus sp. HMF5848	Bacillus	HAD family phosphatase	WP_125905295	3.3	32.5
Control	Sample 140.xlsx	ILIFGASIR	1	Bacillus wakoensis JCM 9140	Bacillus	transport ATP-binding protein CydC	GAE24363	9.4	31.2
Control	Sample 141.xlsx	NLGTALAKNGV	1	Lactobacillus	Lactobacillus	MULTISPECIES: 16S rRNA (cytosine(1402)-N(4))-methyltransferase RsmH	WP_003716830	0.62	35
Control	Sample 141.xlsx	IEAELEKILEQR	1	Bacillus filamentosus	Bacillus	agmatinase	WP_120046067	0.003	41.8
Control	Sample 141.xlsx	FPEVDVITK	1	Bacillus sp. HMF5848	Bacillus	HAD family phosphatase	WP_125905295	3.3	32.5
Control	Sample 141.xlsx	LILYDGSNR	1	Bacillus aquimaris	Bacillus	hypothetical protein BHE18_08210	OIU71022	5	32
Control	Sample 141.xlsx	LTCGGEVNQK	1	Bacillus tuaregi	Bacillus	hypothetical protein	WP_071393378	0.74	34.6
Control	Sample 141.xlsx	LDTYFLAQGIIR	1	Bacillus sp. HB172195	Bacillus	ATP-dependent DNA helicase	WP_138128267	0.002	42.2
Control	Sample 141.xlsx	LTLLATVVETR	1	Bacillus tuaregi	Bacillus	spore germination protein	WP_084786721	0.22	36.3
Control	Sample 142.xlsx	LLLYAGFSR	1	Sphingomonadaceae bacterium	Sphingomonadaceae	TonB-dependent receptor	WP_109807448	9.3	31.2
Control	Sample 142.xlsx	NLGTALAKNGV	1	Lactobacillus	Lactobacillus	MULTISPECIES: 16S rRNA (cytosine(1402)-N(4))-methyltransferase RsmH	WP_003716830	0.62	35
Control	Sample 142.xlsx	IEAELEKILEQR	1	Bacillus filamentosus	Bacillus	agmatinase	WP_120046067	0.003	41.8
Control	Sample 142.xlsx	ALIAAGVDELLLEK	1	Bacillus pseudofirmus	Bacillus	cobalt-precorrin 5A hydrolase	WP_075384967	0.000386	44.8
Control	Sample 143.xlsx	ILLIVNAYLSAK	1	Moraxella lacunata	Moraxella	hypothetical protein	WP_115004681	0.012	40.1
Control	Sample 143.xlsx	NNSIIEEQK	1	Ruminococcus lactaris	Ruminococcus	ATP-binding protein	WP_023920826	3.3	32.5
Control	Sample 143.xlsx	NLGTALAKNGV	1	Lactobacillus	Lactobacillus	MULTISPECIES: 16S rRNA (cytosine(1402)-N(4))-methyltransferase RsmH	WP_003716830	0.62	35
Control	Sample 143.xlsx	ILIFGASIR	1	Bacillus wakoensis JCM 9140	Bacillus	transport ATP-binding protein CydC	GAE24363	9.4	31.2
Control	Sample 143.xlsx	FPEVDVITK	1	Bacillus sp. HMF5848	Bacillus	HAD family phosphatase	WP_125905295	3.3	32.5
Control	Sample 143.xlsx	IEAELEKILEQR	1	Bacillus filamentosus	Bacillus	agmatinase	WP_120046067	0.003	41.8
Control	Sample 143.xlsx	VSREQLLDSIAR	1	Bacillus kochii	Bacillus	ABC transporter ATP-binding protein	WP_095373213	0.012	40.1
Control	Sample 143.xlsx	ALVEQYIQPELK	1	Bacillus pseudofirmus	Bacillus	DNA double-strand break repair nuclease NurA	WP_075388488	0.002	42.2
Control	Sample 143.xlsx	PIVEEQPIVQK	1	Bacillus cereus	Bacillus	DNA translocase FtsK	WP_109630331	0.019	39.2
Control	Sample 143.xlsx	IITSIDTSK	1	Bacillus sp. AFS041924	Bacillus	hypothetical protein	WP_098809428	13	30.8
Control	Sample 144.xlsx	NHEQSGETKELLLKAAR	1	Ruminococcus sp. CAG:579	Ruminococcus	transcriptional regulator TetR family	CDA72045	1.22e-07	55.4
Control	Sample 144.xlsx	LDTYFLAQGIIR	1	Bacillus sp. HB172195	Bacillus	ATP-dependent DNA helicase	WP_138128267	0.002	42.2
Control	Sample 144.xlsx	IEAELEKILEQR	1	Bacillus filamentosus	Bacillus	agmatinase	WP_120046067	0.003	41.8
Control	Sample 144.xlsx	FPEVDVITK	1	Bacillus sp. HMF5848	Bacillus	HAD family phosphatase	WP_125905295	3.3	32.5
Control	Sample 144.xlsx	ALIAAGVDELLLEK	1	Bacillus pseudofirmus	Bacillus	cobalt-precorrin 5A hydrolase	WP_075384967	0.000386	44.8
Control	Sample 145.xlsx	VGSAIEQAR	1	Bacillus cereus	Bacillus	methionine--tRNA ligase	WP_098339443	27	29.9
Control	Sample 145.xlsx	FPEVDVITK	1	Bacillus sp. HMF5848	Bacillus	HAD family phosphatase	WP_125905295	3.3	32.5
Control	Sample 145.xlsx	IEAELEKILEQR	1	Bacillus filamentosus	Bacillus	agmatinase	WP_120046067	0.003	41.8
Control	Sample 145.xlsx	LFIETNVTPLSPLK	1	Bacillus subtilis	Bacillus	hypothetical protein	WP_072174279	4.94e-05	47.3
Control	Sample 145.xlsx	ALVEQYIQPELK	1	Bacillus pseudofirmus	Bacillus	DNA double-strand break repair nuclease NurA	WP_075388488	0.002	42.2
Control	Sample 145.xlsx	ALIAAGVDELLLEK	1	Bacillus pseudofirmus	Bacillus	cobalt-precorrin 5A hydrolase	WP_075384967	0.000386	44.8
Control	Sample 146.xlsx	NLGTALAKNGV	1	Lactobacillus	Lactobacillus	MULTISPECIES: 16S rRNA (cytosine(1402)-N(4))-methyltransferase RsmH	WP_003716830	0.62	35
Control	Sample 146.xlsx	IEAELEKILEQR	1	Bacillus filamentosus	Bacillus	agmatinase	WP_120046067	0.003	41.8
Control	Sample 146.xlsx	FPEVDVITK	1	Bacillus sp. HMF5848	Bacillus	HAD family phosphatase	WP_125905295	3.3	32.5
Control	Sample 146.xlsx	ALVEQYIQPELK	1	Bacillus pseudofirmus	Bacillus	DNA double-strand break repair nuclease NurA	WP_075388488	0.002	42.2
Control	Sample 146.xlsx	PIVEEQPIVQK	1	Bacillus cereus	Bacillus	DNA translocase FtsK	WP_109630331	0.019	39.2
Control	Sample 146.xlsx	ITLQEILAK	1	Bacillus persicus	Bacillus	alkyl hydroperoxide reductase subunit F	WP_090743781	9.4	31.2
Control	Sample 147.xlsx	SGKLDLLFENVESAEL	1	Fusobacterium massiliense	Fusobacterium	hypothetical protein	WP_074016766	1.61e-06	52
Control	Sample 147.xlsx	NLGTALAKNGV	1	Lactobacillus	Lactobacillus	MULTISPECIES: 16S rRNA (cytosine(1402)-N(4))-methyltransferase RsmH	WP_003716830	0.62	35
Control	Sample 147.xlsx	IGEWIANIK	1	Bacillus camelliae	Bacillus	DUF4241 domain-containing protein	WP_101356812	1.2	33.7
Control	Sample 147.xlsx	IEAELEKILEQR	1	Bacillus filamentosus	Bacillus	agmatinase	WP_120046067	0.003	41.8
Control	Sample 147.xlsx	FPEVDVITK	1	Bacillus sp. HMF5848	Bacillus	HAD family phosphatase	WP_125905295	3.3	32.5
Control	Sample 147.xlsx	ALVEQYIQPELK	1	Bacillus pseudofirmus	Bacillus	DNA double-strand break repair nuclease NurA	WP_075388488	0.002	42.2
Control	Sample 147.xlsx	SLHTPSTFK	1	Bacillus sp. VT-16-64	Bacillus	LPXTG cell wall anchor domain-containing protein	WP_077112964	9.3	31.2
Control	Sample 147.xlsx	TGNLTDLSIYPK	1	Bacillus kribbensis	Bacillus	fatty acid--CoA ligase family protein	WP_026692676	0.006	40.9
Control	Sample 148.xlsx	SYGGIILINSIR	1	Fusobacterium nucleatum subsp. polymorphum ATCC 10953	Fusobacterium	ABC superfamily ATP binding cassette transporter membrane protein	EDK88117	0.006	40.9
Control	Sample 148.xlsx	AVSYLTWASR	1	Lactobacillus pontis	Lactobacillus	hypothetical protein	WP_104688797	0.38	35.4
Control	Sample 148.xlsx	NLGTALAKNGV	1	Lactobacillus	Lactobacillus	MULTISPECIES: 16S rRNA (cytosine(1402)-N(4))-methyltransferase RsmH	WP_003716830	0.62	35
Control	Sample 148.xlsx	IEAELEKILEQR	1	Bacillus filamentosus	Bacillus	agmatinase	WP_120046067	0.003	41.8
Control	Sample 148.xlsx	FPEVDVITK	1	Bacillus sp. HMF5848	Bacillus	HAD family phosphatase	WP_125905295	3.3	32.5
Control	Sample 148.xlsx	ALVEQYIQPELK	1	Bacillus pseudofirmus	Bacillus	DNA double-strand break repair nuclease NurA	WP_075388488	0.002	42.2
Control	Sample 148.xlsx	VSREQLLDSIAR	1	Bacillus kochii	Bacillus	ABC transporter ATP-binding protein	WP_095373213	0.012	40.1
Control	Sample 148.xlsx	EYAYLFPGMNKVLQAGGR	1	Bacillus sp. MUM 116	Bacillus	ATP-dependent helicase	WP_071357136	8.16e-10	61.7
Control	Sample 148.xlsx	DSSFQLPPISNNNDTEKMK	1	Bacillus litoralis	Bacillus	hypothetical protein	WP_146946892	6.25e-11	65.1
Control	Sample 149.xlsx	IEAELEKILEQR	1	Bacillus filamentosus	Bacillus	agmatinase	WP_120046067	0.003	41.8
Control	Sample 149.xlsx	VSREQLLDSIAR	1	Bacillus kochii	Bacillus	ABC transporter ATP-binding protein	WP_095373213	0.012	40.1
Control	Sample 149.xlsx	VIEYLNDLK	1	Bacillus cereus	Bacillus	PqqD family protein	WP_113303311	2.5	32.9
Control	Sample 149.xlsx	ALIAAGVDELLLEK	1	Bacillus pseudofirmus	Bacillus	cobalt-precorrin 5A hydrolase	WP_075384967	0.000386	44.8
Control	Sample 149.xlsx	TGNEKLPTLLK	1	Bacillus cereus	Bacillus	abortive infection family protein	WP_098435276	0.16	36.7
Control	Sample 15.xlsx	TGNLTDLSIYPK	1	Bacillus kribbensis	Bacillus	fatty acid--CoA ligase family protein	WP_026692676	0.006	40.9
Control	Sample 15.xlsx	KKGDIVEVIK	1	Bacillus methanolicus	Bacillus	hypothetical protein	WP_151026053	1	34.1
Control	Sample 150.xlsx	SNLLSLLEEHLK	1	Bacillus pseudalcaliphilus	Bacillus	hypothetical protein AB990_18780	KMK74806	0.012	40.1
Control	Sample 150.xlsx	IEAELEKILEQR	1	Bacillus filamentosus	Bacillus	agmatinase	WP_120046067	0.003	41.8
Control	Sample 150.xlsx	FPEVDVITK	1	Bacillus sp. HMF5848	Bacillus	HAD family phosphatase	WP_125905295	3.3	32.5
Control	Sample 150.xlsx	AEGSAIYLQK	1	Bacillus sp. DSL-17	Bacillus	D-alanyl-D-alanine carboxypeptidase	WP_136351135	1.4	33.7
Control	Sample 150.xlsx	PIVEEQPIVQK	1	Bacillus cereus	Bacillus	DNA translocase FtsK	WP_109630331	0.019	39.2
Control	Sample 150.xlsx	ALVEQYIQPELK	1	Bacillus pseudofirmus	Bacillus	DNA double-strand break repair nuclease NurA	WP_075388488	0.002	42.2
Control	Sample 151.xlsx	ALVEQYIQPELK	1	Bacillus pseudofirmus	Bacillus	DNA double-strand break repair nuclease NurA	WP_075388488	0.002	42.2
Control	Sample 151.xlsx	IEAELEKILEQR	1	Bacillus filamentosus	Bacillus	agmatinase	WP_120046067	0.003	41.8
Control	Sample 151.xlsx	FPEVDVITK	1	Bacillus sp. HMF5848	Bacillus	HAD family phosphatase	WP_125905295	3.3	32.5
Control	Sample 151.xlsx	ALIAAGVDELLLEK	1	Bacillus pseudofirmus	Bacillus	cobalt-precorrin 5A hydrolase	WP_075384967	0.000386	44.8
Case	Sample 16.xlsx	IAAAEAGGIAR	1	Tardibacter chloracetimidivorans	Tardibacter	dihydropteroate synthase	WP_072595630	0.88	34.6
Case	Sample 16.xlsx	SNLLSLLEEHLK	1	Bacillus pseudalcaliphilus	Bacillus	hypothetical protein AB990_18780	KMK74806	0.012	40.1
Control	Sample 17.xlsx	IAAAEAGGIAR	1	Tardibacter chloracetimidivorans	Tardibacter	dihydropteroate synthase	WP_072595630	0.88	34.6
Control	Sample 18.xlsx	KQEISELGSQDR	1	Lactobacillus ceti	Lactobacillus	cell division protein FtsL	WP_027107366	0.009	40.5
Control	Sample 18.xlsx	SNLLSLLEEHLK	1	Bacillus pseudalcaliphilus	Bacillus	hypothetical protein AB990_18780	KMK74806	0.012	40.1
Control	Sample 18.xlsx	FYLVTNQEVK	1	Bacillus nealsonii	Bacillus	methyl-accepting chemotaxis protein	WP_101178943	0.18	36.3
Control	Sample 19.xlsx	IAAAEAGGIAR	1	Tardibacter chloracetimidivorans	Tardibacter	dihydropteroate synthase	WP_072595630	0.88	34.6
Control	Sample 19.xlsx	SNLLSLLEEHLK	1	Bacillus pseudalcaliphilus	Bacillus	hypothetical protein AB990_18780	KMK74806	0.012	40.1
Control	Sample 19.xlsx	PENIVKSKVEK	1	Bacillus megaterium	Bacillus	hypothetical protein	WP_116071354	0.079	37.5
Case	Sample 2.xlsx	ALIAFAGSEK	1	Ruminococcus sp. AF41-9	Ruminococcus	molecular chaperone Hsp90	WP_119235233	4.2	32.5
Case	Sample 2.xlsx	QFSDQDVALVR	1	Lactobacillus sp. 203-3	Lactobacillus	MerR family transcriptional regulator	WP_137627469	0.056	38
Control	Sample 20.xlsx	IEAELEKILEQR	1	Bacillus filamentosus	Bacillus	agmatinase	WP_120046067	0.003	41.8
Control	Sample 20.xlsx	TGNLTDLSIYPK	1	Bacillus kribbensis	Bacillus	fatty acid--CoA ligase family protein	WP_026692676	0.006	40.9
Case	Sample 22.xlsx	IAAAEAGGIAR	1	Tardibacter chloracetimidivorans	Tardibacter	dihydropteroate synthase	WP_072595630	0.88	34.6
Case	Sample 22.xlsx	FYLVTNQEVK	1	Bacillus nealsonii	Bacillus	methyl-accepting chemotaxis protein	WP_101178943	0.18	36.3
Case	Sample 22.xlsx	SNLLSLLEEHLK	1	Bacillus pseudalcaliphilus	Bacillus	hypothetical protein AB990_18780	KMK74806	0.012	40.1
Case	Sample 22.xlsx	VLSEEIQSYLQQ	1	Bacillus pumilus	Bacillus	hypothetical protein	WP_148959668	0.003	41.8
Control	Sample 23.xlsx	REPDGRKWLVGLGVAANLLILGFFK	1	Brevundimonas sp. Leaf363	Brevundimonas	MBOAT family protein	WP_056100990	1.93e-16	82.1
Control	Sample 23.xlsx	TLTVNEIAEK	1	Lactobacillus paralimentarius	Lactobacillus	AraC family transcriptional regulator	WP_056952535	1	34.1
Control	Sample 23.xlsx	TGNLTDLSIYPK	1	Bacillus kribbensis	Bacillus	fatty acid--CoA ligase family protein	WP_026692676	0.006	40.9
Control	Sample 24.xlsx	EVLITGLKEIGW	1	Bacillus sp. BHET2	Bacillus	aminotransferase class I/II-fold pyridoxal phosphate-dependent enzyme	WP_138777138	0.002	42.2
Control	Sample 25.xlsx	ELGGMIAEAGGCPA	1	Sphingomonas sp.	Sphingomonas	hypothetical protein E7773_05945	THD36552	9.71e-05	46.4
Control	Sample 25.xlsx	IAAAEAGGIAR	1	Tardibacter chloracetimidivorans	Tardibacter	dihydropteroate synthase	WP_072595630	0.88	34.6
Control	Sample 25.xlsx	LPEGSGGGSVYAISAEGDGR	1	Brevundimonas sp. 357	Brevundimonas	hypothetical protein	WP_125899570	1.19e-09	61.7
Case	Sample 26.xlsx	NPVDITGTLSGK	1	Bacillus mycoides	Bacillus	hypothetical protein	WP_012259775	0.024	39.2
Control	Sample 27.xlsx	TNYNVQASKGA	1	Lactobacillus brevis	Lactobacillus	hypothetical protein D8911_11515	AYM03580	0.15	36.7
Control	Sample 27.xlsx	RCEECREYKK	1	Bacillus subtilis	Bacillus	hypothetical protein	WP_152425460	0.023	38.8
Control	Sample 27.xlsx	RCEECREYK	1	Bacillus subtilis	Bacillus	hypothetical protein	WP_152425460	0.21	35.8
Control	Sample 28.xlsx	FYLVTNQEVK	1	Bacillus nealsonii	Bacillus	methyl-accepting chemotaxis protein	WP_101178943	0.18	36.3
Control	Sample 3.xlsx	YAGGASTLTR	1	Sphingomonas histidinilytica	Sphingomonas	hypothetical protein	WP_079651096	4	32.5
Control	Sample 30.xlsx	SNLLSLLEEHLK	1	Bacillus pseudalcaliphilus	Bacillus	hypothetical protein AB990_18780	KMK74806	0.012	40.1
Case	Sample 31.xlsx	EADELLGAFSASKV	1	Bacillus hwajinpoensis	Bacillus	YwmB family TATA-box binding protein	WP_136946727	0.000549	44.3
Case	Sample 31.xlsx	LQDILNSQEVK	1	Bacillus sp. CBEL-1	Bacillus	UTP--glucose-1-phosphate uridylyltransferase GalU	WP_131887080	0.055	38
Control	Sample 32.xlsx	DDATGVQYDTVK	1	Bacillus cereus	Bacillus	tail protein	WP_048557639	0.006	40.9
Control	Sample 32.xlsx	GTVSPLGLDTK	1	Bacillus sp. HMF5848	Bacillus	beta-ketoacyl-ACP synthase II	WP_125905464	0.44	35.4
Control	Sample 32.xlsx	ASEILGVSMR	1	Bacillus sp. X1(2014)	Bacillus	bacillithiol biosynthesis deacetylase BshB1	WP_038535832	1	34.1
Control	Sample 33.xlsx	IAAAEAGGIAR	1	Tardibacter chloracetimidivorans	Tardibacter	dihydropteroate synthase	WP_072595630	0.88	34.6
Control	Sample 33.xlsx	ANYDYSSREK	1	Bacillus	Bacillus	MULTISPECIES: tRNA (uridine(34)/cytosine(34)/5-carboxymethylaminomethyluridine(34)-2'-O)-methyltransferase TrmL	WP_049660530	0.26	35.8
Control	Sample 33.xlsx	LTLLATVVETR	1	Bacillus tuaregi	Bacillus	spore germination protein	WP_084786721	0.22	36.3
Control	Sample 33.xlsx	SNLLSLLEEHLK	1	Bacillus pseudalcaliphilus	Bacillus	hypothetical protein AB990_18780	KMK74806	0.012	40.1
Control	Sample 34.xlsx	TGDILRSAEIMK	1	Bacillus cereus	Bacillus	phage tail tape measure protein	WP_016094977	0.004	41.4
Control	Sample 36.xlsx	AFDPAFAGSMQDSMSR	1	Sphingobium yanoikuyae	Sphingobium	FAD-dependent oxidoreductase	WP_125998214	1.41e-07	54.9
Control	Sample 36.xlsx	MKNALLVR	1	Lactobacillus paracasei	Lactobacillus	CHAP domain-containing protein	WP_003663056	43	29.1
Control	Sample 37.xlsx	IAAAEAGGIAR	1	Tardibacter chloracetimidivorans	Tardibacter	dihydropteroate synthase	WP_072595630	0.88	34.6
Control	Sample 37.xlsx	KKGDIVEVIK	1	Bacillus methanolicus	Bacillus	hypothetical protein	WP_151026053	1	34.1
Control	Sample 37.xlsx	ISVKDGIVQAPDQR	1	Bacillus smithii	Bacillus	nitrite reductase small subunit NirD	WP_003355339	7.17e-05	46.9
Control	Sample 37.xlsx	TGNEKLPTLLK	1	Bacillus cereus	Bacillus	abortive infection family protein	WP_098435276	0.16	36.7
Control	Sample 38.xlsx	IGYEEAEQALQEYGVFDALK	1	Lactobacillus hominis	Lactobacillus	hypothetical protein	WP_008470441	1.39e-11	67.2
Control	Sample 39.xlsx	IEAELEKILEQR	1	Bacillus filamentosus	Bacillus	agmatinase	WP_120046067	0.003	41.8
Control	Sample 39.xlsx	FYLVTNQEVK	1	Bacillus nealsonii	Bacillus	methyl-accepting chemotaxis protein	WP_101178943	0.18	36.3
Control	Sample 39.xlsx	SLHTPSTFK	1	Bacillus sp. VT-16-64	Bacillus	LPXTG cell wall anchor domain-containing protein	WP_077112964	9.3	31.2
Control	Sample 4.xlsx	ATILDGQAQQLR	1	Sphingomonas sp.	Sphingomonas	CHAT domain-containing protein	PZU08173	0.012	40.1
Case	Sample 42.xlsx	PLESNPLGGSK	1	Bacillus	Bacillus	MULTISPECIES: hypothetical protein	WP_126646666	0.31	35.8
Control	Sample 43.xlsx	RCEECREYK	1	Bacillus subtilis	Bacillus	hypothetical protein	WP_152425460	0.21	35.8
Control	Sample 43.xlsx	RCEECREYKK	1	Bacillus subtilis	Bacillus	hypothetical protein	WP_152425460	0.023	38.8
Control	Sample 45.xlsx	LGYLSVDSLIK	1	Lactobacillus ozensis	Lactobacillus	amidophosphoribosyltransferase	WP_056966591	0.15	36.7
Control	Sample 46.xlsx	HIVSDIQQPHLNLTVD	1	Lactobacillus aviarius	Lactobacillus	DUF4981 domain-containing protein	WP_064212881	9.9e-08	55.4
Control	Sample 47.xlsx	LDTYFLAQGIIR	1	Bacillus sp. HB172195	Bacillus	ATP-dependent DNA helicase	WP_138128267	0.002	42.2
Case	Sample 49.xlsx	SNLLSLLEEHLK	1	Bacillus pseudalcaliphilus	Bacillus	hypothetical protein AB990_18780	KMK74806	0.012	40.1
Case	Sample 49.xlsx	FYLVTNQEVK	1	Bacillus nealsonii	Bacillus	methyl-accepting chemotaxis protein	WP_101178943	0.18	36.3
Case	Sample 50.xlsx	LQDILNSQEVK	1	Bacillus sp. CBEL-1	Bacillus	UTP--glucose-1-phosphate uridylyltransferase GalU	WP_131887080	0.055	38
Case	Sample 51.xlsx	SNLLSLLEEHLK	1	Bacillus pseudalcaliphilus	Bacillus	hypothetical protein AB990_18780	KMK74806	0.012	40.1
Case	Sample 51.xlsx	VTKVQLPDAK	1	Bacillus cereus	Bacillus	HAMP domain-containing histidine kinase	WP_098787561	1.4	33.7
Case	Sample 52.xlsx	RCEECREYK	1	Bacillus subtilis	Bacillus	hypothetical protein	WP_152425460	0.21	35.8
Case	Sample 52.xlsx	EADELLGAFSASKV	1	Bacillus hwajinpoensis	Bacillus	YwmB family TATA-box binding protein	WP_136946727	0.000549	44.3
Control	Sample 53.xlsx	DPNSLTALKR	1	Sphingomonas sp. A1	Sphingomonas	peptidoglycan hydrolase FlgJ	BAH11452	1.4	33.7
Control	Sample 53.xlsx	SNLLSLLEEHLK	1	Bacillus pseudalcaliphilus	Bacillus	hypothetical protein AB990_18780	KMK74806	0.012	40.1
Control	Sample 53.xlsx	PIVEEQPIVQK	1	Bacillus cereus	Bacillus	DNA translocase FtsK	WP_109630331	0.019	39.2
Control	Sample 54.xlsx	PSDAAPVLTAAK	1	Sphingomonas sp. AAP5	Sphingomonas	hydroxyacylglutathione hydrolase	WP_133186510	0.067	38
Control	Sample 54.xlsx	SNLLSLLEEHLK	1	Bacillus pseudalcaliphilus	Bacillus	hypothetical protein AB990_18780	KMK74806	0.012	40.1
Case	Sample 55.xlsx	IEAELEKILEQR	1	Bacillus filamentosus	Bacillus	agmatinase	WP_120046067	0.003	41.8
Case	Sample 55.xlsx	TLIISAIVCIL	1	Bacillus asahii	Bacillus	hypothetical protein	WP_119118991	0.055	38
Case	Sample 55.xlsx	QKLESEKAEAEK	1	Bacillus circulans	Bacillus	DUF4355 domain-containing protein	WP_061796039	0.017	39.7
Case	Sample 56.xlsx	FFMRSVSVLLLR	1	Clostridiales	Clostridiales	MULTISPECIES: sigma-70 family RNA polymerase sigma factor	WP_118635410	0.002	42.2
Case	Sample 57.xlsx	SNLLSLLEEHLK	1	Bacillus pseudalcaliphilus	Bacillus	hypothetical protein AB990_18780	KMK74806	0.012	40.1
Control	Sample 58.xlsx	TTPAAAEQFLNAAK	1	Lactobacillus plajomi	Lactobacillus	single-stranded-DNA-specific exonuclease RecJ	WP_137646220	0.00027	45.2
Control	Sample 58.xlsx	SNLLSLLEEHLK	1	Bacillus pseudalcaliphilus	Bacillus	hypothetical protein AB990_18780	KMK74806	0.012	40.1
Control	Sample 58.xlsx	TLIISAIVCIL	1	Bacillus asahii	Bacillus	hypothetical protein	WP_119118991	0.055	38
Control	Sample 59.xlsx	KEVSIGTSSTK	1	Bacillus smithii	Bacillus	ABC transporter substrate-binding protein	WP_053083237	0.62	35
Control	Sample 6.xlsx	SNLLSLLEEHLK	1	Bacillus pseudalcaliphilus	Bacillus	hypothetical protein AB990_18780	KMK74806	0.012	40.1
Control	Sample 6.xlsx	IEAELEKILEQR	1	Bacillus filamentosus	Bacillus	agmatinase	WP_120046067	0.003	41.8
Control	Sample 60.xlsx	EVLITGLKEIGW	1	Bacillus sp. BHET2	Bacillus	aminotransferase class I/II-fold pyridoxal phosphate-dependent enzyme	WP_138777138	0.002	42.2
Control	Sample 60.xlsx	KISIIVMTIGGDLK	1	Bacillus anthracis	Bacillus	hypothetical protein CN286_25755	PFB74976	5.15e-05	47.3
Case	Sample 61.xlsx	SNLLSLLEEHLK	1	Bacillus pseudalcaliphilus	Bacillus	hypothetical protein AB990_18780	KMK74806	0.012	40.1
Control	Sample 63.xlsx	NSAELSIIAEFK	1	Bacillus sp. FJAT-18017	Bacillus	indole-3-glycerol phosphate synthase TrpC	WP_053599235	0.012	40.1
Control	Sample 64.xlsx	IEAELEKILEQR	1	Bacillus filamentosus	Bacillus	agmatinase	WP_120046067	0.003	41.8
Case	Sample 67.xlsx	HITDLLGSLK	1	Bacillus psychrosaccharolyticus	Bacillus	TetR/AcrR family transcriptional regulator	WP_040374056	1.5	33.7
Case	Sample 68.xlsx	APNLYTGLEMPDLFK	1	Lactobacillus sp. ESL0263	Lactobacillus	family 43 glycosylhydrolase	WP_122034494	6.57e-07	52.8
Control	Sample 69.xlsx	SNLLSLLEEHLK	1	Bacillus pseudalcaliphilus	Bacillus	hypothetical protein AB990_18780	KMK74806	0.012	40.1
Control	Sample 69.xlsx	VFYEKAVQDHSKAIEVLK	1	Bacillus thuringiensis	Bacillus	hypothetical protein	WP_098588193	2.29e-09	60.4
Control	Sample 69.xlsx	LQDILNSQEVK	1	Bacillus sp. CBEL-1	Bacillus	UTP--glucose-1-phosphate uridylyltransferase GalU	WP_131887080	0.055	38
Case	Sample 70.xlsx	FTGETGVSPLK	1	Lactobacillus sp. HBUAS51131	Lactobacillus	AAA family ATPase	WP_143463756	0.22	36.3
Case	Sample 71.xlsx	IAAAEAGGIAR	1	Tardibacter chloracetimidivorans	Tardibacter	dihydropteroate synthase	WP_072595630	0.88	34.6
Case	Sample 71.xlsx	PLQIVNENDIK	1	Lactobacillus sakei	Lactobacillus	hypothetical protein	WP_104963250	0.019	39.2
Case	Sample 71.xlsx	SNLLSLLEEHLK	1	Bacillus pseudalcaliphilus	Bacillus	hypothetical protein AB990_18780	KMK74806	0.012	40.1
Case	Sample 71.xlsx	IGQVVQSGEAKV	1	Bacillus sonorensis	Bacillus	MULTISPECIES: thiamine-phosphate kinase	WP_006637201	0.034	38.8
Control	Sample 74.xlsx	DLAVTYAELLK	1	Lactobacillus alimentarius	Lactobacillus	hypothetical protein	WP_057739432	0.11	37.1
Control	Sample 74.xlsx	DILEEAIAVR	1	Prevotella copri	Prevotella	hypothetical protein	WP_117588016	0.72	34.6
Control	Sample 74.xlsx	SNLLSLLEEHLK	1	Bacillus pseudalcaliphilus	Bacillus	hypothetical protein AB990_18780	KMK74806	0.012	40.1
Control	Sample 74.xlsx	IEAELEKILEQR	1	Bacillus filamentosus	Bacillus	agmatinase	WP_120046067	0.003	41.8
Control	Sample 74.xlsx	SPILEGSSAVDALQQTVR	1	Bacillus smithii	Bacillus	LLM class flavin-dependent oxidoreductase	WP_048622748	3.62e-08	57.1
Control	Sample 74.xlsx	EADADETVSEPR	1	Bacillus amyloliquefaciens	Bacillus	flagellar motor switch phosphatase FliY	WP_115997240	0.008	40.5
Control	Sample 75.xlsx	IAAAEAGGIAR	1	Tardibacter chloracetimidivorans	Tardibacter	dihydropteroate synthase	WP_072595630	0.88	34.6
Control	Sample 75.xlsx	AIIAFSGEAK	1	Ruminococcus flavefaciens	Ruminococcus	type I restriction endonuclease subunit R	WP_074742164	2.9	32.9
Control	Sample 75.xlsx	ELATLFGTTPR	1	Escherichia coli	Escherichia	DUF1627 domain-containing protein	WP_105481955	0.11	37.1
Control	Sample 75.xlsx	GEPAEAPDKLTWK	1	Escherichia coli	Escherichia	fimbrial chaperone	WP_111738657	0.000228	45.2
Control	Sample 75.xlsx	GLNTLLDAAVNSPEK	1	Prevotella copri	Prevotella	hypothetical protein	WP_118141950	2.91e-05	48.1
Control	Sample 75.xlsx	SNLLSLLEEHLK	1	Bacillus pseudalcaliphilus	Bacillus	hypothetical protein AB990_18780	KMK74806	0.012	40.1
Control	Sample 76.xlsx	ETAASLNVTAFK	1	Lactobacillus sp. 382-1	Lactobacillus	Crp/Fnr family transcriptional regulator	WP_137626146	0.034	38.8
Control	Sample 77.xlsx	ISFCLDTH	1	Ruminococcus sp. CAG:488	Ruminococcus	putative uncharacterized protein	CDA19039	15	30.3
Control	Sample 77.xlsx	SLLYTAGNLR	1	Lactobacillus hominis	Lactobacillus	TetM/TetW/TetO/TetS family tetracycline resistance ribosomal protection protein	WP_008471418	1.4	33.7
Control	Sample 77.xlsx	ALVEQYIQPELK	1	Bacillus pseudofirmus	Bacillus	DNA double-strand break repair nuclease NurA	WP_075388488	0.002	42.2
Case	Sample 78.xlsx	LTLLATVVETR	1	Bacillus tuaregi	Bacillus	spore germination protein	WP_084786721	0.22	36.3
Case	Sample 78.xlsx	TLIISAIVCIL	1	Bacillus asahii	Bacillus	hypothetical protein	WP_119118991	0.055	38
Case	Sample 78.xlsx	SGEIEEKLDTSHGMVR	1	Bacillus paralicheniformis	Bacillus	peptide-methionine (R)-S-oxide reductase MsrB	WP_075754189	2.9e-07	54.1
Control	Sample 8.xlsx	ALIAFAGSEK	1	Ruminococcus sp. AF41-9	Ruminococcus	molecular chaperone Hsp90	WP_119235233	4.2	32.5
Control	Sample 8.xlsx	IAAAEAGGIAR	1	Tardibacter chloracetimidivorans	Tardibacter	dihydropteroate synthase	WP_072595630	0.88	34.6
Control	Sample 81.xlsx	SNLLSLLEEHLK	1	Bacillus pseudalcaliphilus	Bacillus	hypothetical protein AB990_18780	KMK74806	0.012	40.1
Case	Sample 82.xlsx	SNLLSLLEEHLK	1	Bacillus pseudalcaliphilus	Bacillus	hypothetical protein AB990_18780	KMK74806	0.012	40.1
Case	Sample 82.xlsx	ISVKDGIVQAPDQR	1	Bacillus smithii	Bacillus	nitrite reductase small subunit NirD	WP_003355339	7.17e-05	46.9
Case	Sample 82.xlsx	TLIISAIVCIL	1	Bacillus asahii	Bacillus	hypothetical protein	WP_119118991	0.055	38
Control	Sample 83.xlsx	IEAELEKILEQR	1	Bacillus filamentosus	Bacillus	agmatinase	WP_120046067	0.003	41.8
Control	Sample 84.xlsx	EVSGSMASIGNAKQYK	1	Bacillus loiseleuriae	Bacillus	gluconate permease	WP_049680004	1.11e-06	52.4
Control	Sample 86.xlsx	AIIAFSGEAK	1	Ruminococcus flavefaciens	Ruminococcus	type I restriction endonuclease subunit R	WP_074742164	2.9	32.9
Control	Sample 87.xlsx	ITLQEILAK	1	Bacillus persicus	Bacillus	alkyl hydroperoxide reductase subunit F	WP_090743781	9.4	31.2
Control	Sample 87.xlsx	IEAELEKILEQR	1	Bacillus filamentosus	Bacillus	agmatinase	WP_120046067	0.003	41.8
Control	Sample 87.xlsx	VIEYLNDLK	1	Bacillus cereus	Bacillus	PqqD family protein	WP_113303311	2.5	32.9
Control	Sample 87.xlsx	FPEVDVITK	1	Bacillus sp. HMF5848	Bacillus	HAD family phosphatase	WP_125905295	3.3	32.5
Control	Sample 87.xlsx	TGNLTDLSIYPK	1	Bacillus kribbensis	Bacillus	fatty acid--CoA ligase family protein	WP_026692676	0.006	40.9
Case	Sample 88.xlsx	TTPAAAEQFLNAAK	1	Lactobacillus plajomi	Lactobacillus	single-stranded-DNA-specific exonuclease RecJ	WP_137646220	0.00027	45.2
Case	Sample 88.xlsx	NLGTALAKNGV	1	Lactobacillus	Lactobacillus	MULTISPECIES: 16S rRNA (cytosine(1402)-N(4))-methyltransferase RsmH	WP_003716830	0.62	35
Case	Sample 88.xlsx	FPEVDVITK	1	Bacillus sp. HMF5848	Bacillus	HAD family phosphatase	WP_125905295	3.3	32.5
Case	Sample 88.xlsx	IEAELEKILEQR	1	Bacillus filamentosus	Bacillus	agmatinase	WP_120046067	0.003	41.8
Case	Sample 88.xlsx	VSREQLLDSIAR	1	Bacillus kochii	Bacillus	ABC transporter ATP-binding protein	WP_095373213	0.012	40.1
Control	Sample 89.xlsx	NLGTALAKNGV	1	Lactobacillus	Lactobacillus	MULTISPECIES: 16S rRNA (cytosine(1402)-N(4))-methyltransferase RsmH	WP_003716830	0.62	35
Control	Sample 89.xlsx	IASTSAKMAMPASAPK	1	Pseudomonas aeruginosa	Pseudomonas	mucoidy inhibitor MuiA	WP_074222232	1.57e-06	52
Control	Sample 89.xlsx	IEAELEKILEQR	1	Bacillus filamentosus	Bacillus	agmatinase	WP_120046067	0.003	41.8
Control	Sample 89.xlsx	EVQIAKSLAFRDVEN	1	Bacillus nealsonii	Bacillus	aromatic acid exporter family protein	WP_101176724	5.23e-06	50.3
Control	Sample 89.xlsx	ALVEQYIQPELK	1	Bacillus pseudofirmus	Bacillus	DNA double-strand break repair nuclease NurA	WP_075388488	0.002	42.2
Control	Sample 89.xlsx	FPEVDVITK	1	Bacillus sp. HMF5848	Bacillus	HAD family phosphatase	WP_125905295	3.3	32.5
Control	Sample 90.xlsx	TTPAAAEQFLNAAK	1	Lactobacillus plajomi	Lactobacillus	single-stranded-DNA-specific exonuclease RecJ	WP_137646220	0.00027	45.2
Control	Sample 90.xlsx	IEAELEKILEQR	1	Bacillus filamentosus	Bacillus	agmatinase	WP_120046067	0.003	41.8
Control	Sample 91.xlsx	NSLYIQLNR	1	Sphingomonas sp. HKS19	Sphingomonas	hypothetical protein	WP_146569378	2.3	32.9
Control	Sample 91.xlsx	KAIQEYAAK	1	Lactobacillus ultunensis	Lactobacillus	tRNA (adenosine(37)-N6)-threonylcarbamoyltransferase complex dimerization subunit type 1 TsaB	WP_007126877	9.5	31.2
Control	Sample 91.xlsx	NLGTALAKNGV	1	Lactobacillus	Lactobacillus	MULTISPECIES: 16S rRNA (cytosine(1402)-N(4))-methyltransferase RsmH	WP_003716830	0.62	35
Control	Sample 91.xlsx	FPEVDVITK	1	Bacillus sp. HMF5848	Bacillus	HAD family phosphatase	WP_125905295	3.3	32.5
Control	Sample 91.xlsx	IEAELEKILEQR	1	Bacillus filamentosus	Bacillus	agmatinase	WP_120046067	0.003	41.8
Control	Sample 91.xlsx	VSREQLLDSIAR	1	Bacillus kochii	Bacillus	ABC transporter ATP-binding protein	WP_095373213	0.012	40.1
Control	Sample 91.xlsx	ENIIYNIIK	1	Bacillus sp. AFS006103	Bacillus	FMN-binding negative transcriptional regulator	WP_098261324	0.84	34.1
Control	Sample 91.xlsx	ILIFGASIR	1	Bacillus wakoensis JCM 9140	Bacillus	transport ATP-binding protein CydC	GAE24363	9.4	31.2
Control	Sample 92.xlsx	NLGTALAKNGV	1	Lactobacillus	Lactobacillus	MULTISPECIES: 16S rRNA (cytosine(1402)-N(4))-methyltransferase RsmH	WP_003716830	0.62	35
Control	Sample 92.xlsx	TQILDMIRQGK	1	Lactobacillus mali	Lactobacillus	glycosyltransferase	WP_056990961	0.014	39.7
Control	Sample 92.xlsx	IEAELEKILEQR	1	Bacillus filamentosus	Bacillus	agmatinase	WP_120046067	0.003	41.8
Control	Sample 92.xlsx	VSREQLLDSIAR	1	Bacillus kochii	Bacillus	ABC transporter ATP-binding protein	WP_095373213	0.012	40.1
Control	Sample 93.xlsx	NIHATFTKEAIER	1	Lactobacillus sp. 257-1	Lactobacillus	ATP-dependent protease ATPase subunit HslU	WP_125553471	0.000225	45.2
Control	Sample 93.xlsx	KAIQEYAAK	1	Lactobacillus ultunensis	Lactobacillus	tRNA (adenosine(37)-N6)-threonylcarbamoyltransferase complex dimerization subunit type 1 TsaB	WP_007126877	9.5	31.2
Control	Sample 93.xlsx	NLGTALAKNGV	1	Lactobacillus	Lactobacillus	MULTISPECIES: 16S rRNA (cytosine(1402)-N(4))-methyltransferase RsmH	WP_003716830	0.62	35
Control	Sample 93.xlsx	IEAELEKILEQR	1	Bacillus filamentosus	Bacillus	agmatinase	WP_120046067	0.003	41.8
Control	Sample 93.xlsx	FPEVDVITK	1	Bacillus sp. HMF5848	Bacillus	HAD family phosphatase	WP_125905295	3.3	32.5
Control	Sample 93.xlsx	ALVEQYIQPELK	1	Bacillus pseudofirmus	Bacillus	DNA double-strand break repair nuclease NurA	WP_075388488	0.002	42.2
Control	Sample 93.xlsx	ILIFGASIR	1	Bacillus wakoensis JCM 9140	Bacillus	transport ATP-binding protein CydC	GAE24363	9.4	31.2
Control	Sample 94.xlsx	HPVESIPELLR	1	Fusobacterium naviforme	Fusobacterium	glycosyltransferase family 2 protein	WP_106612080	0.027	38.8
Control	Sample 94.xlsx	ENGIKAIVQPGGSIR	1	Lactobacillus uvarum	Lactobacillus	bifunctional phosphoribosylaminoimidazolecarboxamide formyltransferase/IMP cyclohydrolase	WP_057735905	1.46e-05	49
Control	Sample 94.xlsx	MALLSLVKPLK	1	Lactobacillus sp. 159-4	Lactobacillus	ABC transporter permease	WP_125585898	0.11	37.1
Control	Sample 94.xlsx	SNLLSLLEEHLK	1	Bacillus pseudalcaliphilus	Bacillus	hypothetical protein AB990_18780	KMK74806	0.012	40.1
Control	Sample 94.xlsx	IEAELEKILEQR	1	Bacillus filamentosus	Bacillus	agmatinase	WP_120046067	0.003	41.8
Control	Sample 94.xlsx	FPEVDVITK	1	Bacillus sp. HMF5848	Bacillus	HAD family phosphatase	WP_125905295	3.3	32.5
Control	Sample 94.xlsx	ALVEQYIQPELK	1	Bacillus pseudofirmus	Bacillus	DNA double-strand break repair nuclease NurA	WP_075388488	0.002	42.2
Control	Sample 94.xlsx	ITLQEILAK	1	Bacillus persicus	Bacillus	alkyl hydroperoxide reductase subunit F	WP_090743781	9.4	31.2
Control	Sample 94.xlsx	ENIIYNIIK	1	Bacillus sp. AFS006103	Bacillus	FMN-binding negative transcriptional regulator	WP_098261324	0.84	34.1
Control	Sample 94.xlsx	VSREQLLDSIAR	1	Bacillus kochii	Bacillus	ABC transporter ATP-binding protein	WP_095373213	0.012	40.1
Control	Sample 94.xlsx	VIEYLNDLK	1	Bacillus cereus	Bacillus	PqqD family protein	WP_113303311	2.5	32.9
Control	Sample 95.xlsx	HPVESIPELLR	1	Fusobacterium naviforme	Fusobacterium	glycosyltransferase family 2 protein	WP_106612080	0.027	38.8
Control	Sample 95.xlsx	IEAELEKILEQR	1	Bacillus filamentosus	Bacillus	agmatinase	WP_120046067	0.003	41.8
Control	Sample 95.xlsx	ITLQEILAK	1	Bacillus persicus	Bacillus	alkyl hydroperoxide reductase subunit F	WP_090743781	9.4	31.2
Control	Sample 95.xlsx	FPEVDVITK	1	Bacillus sp. HMF5848	Bacillus	HAD family phosphatase	WP_125905295	3.3	32.5
Control	Sample 95.xlsx	PIVEEQPIVQK	1	Bacillus cereus	Bacillus	DNA translocase FtsK	WP_109630331	0.019	39.2
Control	Sample 95.xlsx	VIEYLNDLK	1	Bacillus cereus	Bacillus	PqqD family protein	WP_113303311	2.5	32.9
Control	Sample 96.xlsx	ITLQEILAK	1	Bacillus persicus	Bacillus	alkyl hydroperoxide reductase subunit F	WP_090743781	9.4	31.2
Control	Sample 96.xlsx	IEAELEKILEQR	1	Bacillus filamentosus	Bacillus	agmatinase	WP_120046067	0.003	41.8
Control	Sample 96.xlsx	FPEVDVITK	1	Bacillus sp. HMF5848	Bacillus	HAD family phosphatase	WP_125905295	3.3	32.5
Control	Sample 96.xlsx	VSREQLLDSIAR	1	Bacillus kochii	Bacillus	ABC transporter ATP-binding protein	WP_095373213	0.012	40.1
Control	Sample 96.xlsx	PIVEEQPIVQK	1	Bacillus cereus	Bacillus	DNA translocase FtsK	WP_109630331	0.019	39.2
Control	Sample 96.xlsx	VIEYLNDLK	1	Bacillus cereus	Bacillus	PqqD family protein	WP_113303311	2.5	32.9
Control	Sample 96.xlsx	ALVEQYIQPELK	1	Bacillus pseudofirmus	Bacillus	DNA double-strand break repair nuclease NurA	WP_075388488	0.002	42.2
Control	Sample 97.xlsx	MDNDYLSVTDLTNYIKK	1	Lactobacillus sp. BHWM-4	Lactobacillus	exodeoxyribonuclease VII large subunit	WP_120784368	2.72e-09	60
Control	Sample 97.xlsx	IFAGENALNPIR	1	Lactobacillus ceti	Lactobacillus	hypothetical protein	WP_027106435	0.004	41.4
Control	Sample 97.xlsx	ITLQEILAK	1	Bacillus persicus	Bacillus	alkyl hydroperoxide reductase subunit F	WP_090743781	9.4	31.2
Control	Sample 97.xlsx	IEAELEKILEQR	1	Bacillus filamentosus	Bacillus	agmatinase	WP_120046067	0.003	41.8
Control	Sample 97.xlsx	FPEVDVITK	1	Bacillus sp. HMF5848	Bacillus	HAD family phosphatase	WP_125905295	3.3	32.5
Control	Sample 97.xlsx	VIEYLNDLK	1	Bacillus cereus	Bacillus	PqqD family protein	WP_113303311	2.5	32.9
Control	Sample 97.xlsx	ENIIYNIIK	1	Bacillus sp. AFS006103	Bacillus	FMN-binding negative transcriptional regulator	WP_098261324	0.84	34.1
Control	Sample 97.xlsx	PIVEEQPIVQK	1	Bacillus cereus	Bacillus	DNA translocase FtsK	WP_109630331	0.019	39.2
Control	Sample 97.xlsx	ISYEGDITK	1	Bacillus halotolerans	Bacillus	PepSY domain-containing protein	WP_059336077	4.8	32
Case	Sample 98.xlsx	ITLQEILAK	1	Bacillus persicus	Bacillus	alkyl hydroperoxide reductase subunit F	WP_090743781	9.4	31.2
Case	Sample 98.xlsx	IEAELEKILEQR	1	Bacillus filamentosus	Bacillus	agmatinase	WP_120046067	0.003	41.8
Case	Sample 98.xlsx	FPEVDVITK	1	Bacillus sp. HMF5848	Bacillus	HAD family phosphatase	WP_125905295	3.3	32.5
Case	Sample 98.xlsx	VIEYLNDLK	1	Bacillus cereus	Bacillus	PqqD family protein	WP_113303311	2.5	32.9
Case	Sample 98.xlsx	LDTYFLAQGIIR	1	Bacillus sp. HB172195	Bacillus	ATP-dependent DNA helicase	WP_138128267	0.002	42.2
Case	Sample 98.xlsx	GPDNSKIDIINLSLGTNK	1	Bacillus halotolerans	Bacillus	S8 family peptidase	WP_105990399	9.18e-09	58.7
Case	Sample 99.xlsx	SASVTVGSTSTK	1	Sphingomonas sp. BK235	Sphingomonas	GDSL-like lipase/acylhydrolase family protein	TCP36561	0.27	36.3
Case	Sample 99.xlsx	HPVESIPELLR	1	Fusobacterium naviforme	Fusobacterium	glycosyltransferase family 2 protein	WP_106612080	0.027	38.8
Case	Sample 99.xlsx	YSVPSSLLDSFTK	1	Thermoflexibacter ruber	Thermoflexibacter	SusC/RagA family TonB-linked outer membrane protein	WP_091544947	0.001	43.1
Case	Sample 99.xlsx	ITLQEILAK	1	Bacillus persicus	Bacillus	alkyl hydroperoxide reductase subunit F	WP_090743781	9.4	31.2
Case	Sample 99.xlsx	IEAELEKILEQR	1	Bacillus filamentosus	Bacillus	agmatinase	WP_120046067	0.003	41.8
Case	Sample 99.xlsx	PIVEEQPIVQK	1	Bacillus cereus	Bacillus	DNA translocase FtsK	WP_109630331	0.019	39.2
Case	Sample 99.xlsx	FPEVDVITK	1	Bacillus sp. HMF5848	Bacillus	HAD family phosphatase	WP_125905295	3.3	32.5
Case	Sample 99.xlsx	ALVEQYIQPELK	1	Bacillus pseudofirmus	Bacillus	DNA double-strand break repair nuclease NurA	WP_075388488	0.002	42.2
Case	Sample 99.xlsx	ALIAAGVDELLLEK	1	Bacillus pseudofirmus	Bacillus	cobalt-precorrin 5A hydrolase	WP_075384967	0.000386	44.8
