# Supplementary material for: Lactobacillus rhamnosus-derived extracellular vesicles influence calcium deposition in a model of breast cancer intraductal calcium stress
Source: iScience. 2025 Apr 28;28(6):112538. doi: 10.1016/j.isci.2025.112538 (PMC12148604; doi:10.1016/j.isci.2025.112538)
Supplement: Table S3. Saliva proteomic data, related to Figure 1 [file mmc4.xlsx]

## Sheet: Sheet1
Table S3. Saliva proteomic data. Status = Cancer/Control; Sample.Name = patient ID from 1 to 150; seq = identified peptide sequence; hits = number of peptide spectrum matches; species = microbiome species the peptide was assigned to; genus = microbiome genus; protein = protein description; acc = protein accession number; evalue = BLAST Evalue (number of expected hits of similar quality (score) th…
Status	Source.Name	seq	hits	species	genus	protein	acc	evalue	bitscore
Control	Sample 37.xlsx	NLMSHVNISEGK	120	Bacillus cereus Rock4-18	Bacillus	Regulatory protein VanR	PKR92848	0.003	41.8
Control	Sample 111.xlsx	GRYYHIHHPFHVAMYEGR	115	Pseudomonas aeruginosa 19660	Pseudomonas	pyrroloquinoline-quinone synthase	ERX37387	4.39e-12	67.2
Control	Sample 111.xlsx	GRYYHIHHPFHVAMYEGR	115	Pseudomonas aeruginosa 19660	Pseudomonas	pyrroloquinoline-quinone synthase	ERX37387	4.39e-12	67.2
Control	Sample 37.xlsx	GDLSNMIPDGK	101	Pseudomonas aeruginosa	Pseudomonas	GTP-binding protein TypA/BipA	CDH80182	0.039	38.4
Control	Sample 150.xlsx	MLYLTKGLEAFKNK	89	Bacillus velezensis	Bacillus	SDR family NAD(P)-dependent oxidoreductase	WP_053103989	1.69e-05	48.6
Control	Sample 27.xlsx	NAWNSGAGEK	73	Lactobacillus plantarum	Lactobacillus	Phage tail length tape-measure protein	KZU26790	0.71	34.6
Control	Sample 39.xlsx	NAWNSGAGEK	73	Lactobacillus plantarum	Lactobacillus	Phage tail length tape-measure protein	KZU26790	0.71	34.6
Case	Sample 51.xlsx	NAWNSGAGEK	73	Lactobacillus plantarum	Lactobacillus	Phage tail length tape-measure protein	KZU26790	0.71	34.6
Case	Sample 42.xlsx	ARMLATQR	63	Porphyromonas gingivalis	Porphyromonas	cobaltochelatase subunit CobN	WP_058018773	43	29.1
Control	Sample 10.xlsx	EVPENNGNTHIFVLSAKTK	61	Bacillus velezensis	Bacillus	SDR family NAD(P)-dependent oxidoreductase	WP_099320048	3.45e-10	63
Case	Sample 139.xlsx	ELQSPSVEYR	38	Bacteroides ovatus ATCC 8483	Bacteroides	hypothetical protein BACOVA_02777	EDO11567	0.36	35.4
Control	Sample 19.xlsx	NVAYNGAYGGK	36	Bacillus cereus	Bacillus	hypothetical protein	WP_136983553	0.11	37.1
Case	Sample 71.xlsx	MGFCIAER	32	Porphyromonas gingivalis W50	Porphyromonas	phosphopantothenoylcysteine decarboxylase/phosphopantothenate--cysteine ligase	EIW92937	7.6	31.2
Case	Sample 71.xlsx	MGFCIAER	32	Porphyromonas gingivalis W50	Porphyromonas	phosphopantothenoylcysteine decarboxylase/phosphopantothenate--cysteine ligase	EIW92937	7.6	31.2
Control	Sample 27.xlsx	NAGYDLLIK	30	Bacteroides stercoris	Bacteroides	heavy metal translocating P-type ATPase	WP_117742542	6.6	31.6
Control	Sample 106.xlsx	SNPVDLLTYAVWK	30	Corynebacterium striatum	Corynebacterium	L-lactate dehydrogenase	STD39124	0.000114	46
Control	Sample 106.xlsx	SNPVDLLTYAVWK	30	Corynebacterium striatum	Corynebacterium	L-lactate dehydrogenase	STD39124	0.000114	46
Case	Sample 88.xlsx	KHVMGMVR	29	Pseudomonas aeruginosa	Pseudomonas	phage terminase large subunit family protein	WP_096316713	7.5	31.2
Control	Sample 100.xlsx	MTFHQLKDTWDLEVFFK	27	Bacillus licheniformis WX-02	Bacillus	oligoendopeptidase	AKQ74736	7.52e-11	63
Control	Sample 8.xlsx	MTFHQLKDTWDLEVFFK	27	Bacillus licheniformis WX-02	Bacillus	oligoendopeptidase	AKQ74736	7.52e-11	63
Control	Sample 109.xlsx	KINMAMVNDPNTGLNMYKK	24	Bacillus glycinifermentans	Bacillus	peptide ABC transporter substrate-binding protein	WP_048406105	5.65e-12	68.1
Control	Sample 135.xlsx	QQPFEQLR	23	Lactobacillus brevis	Lactobacillus	ABC transporter permease	WP_110139407	15	30.3
Case	Sample 42.xlsx	SAVNHGLDK	22	Lactobacillus apinorum	Lactobacillus	pyrroline-5-carboxylate reductase	WP_083437128	19	30.3
Case	Sample 88.xlsx	TNDMAKLK	22	Moraxella catarrhalis	Moraxella	restriction endonuclease subunit S	WP_152722808	43	29.1
Control	Sample 79.xlsx	SEYNEAVENPK	19	Bacillus megaterium	Bacillus	MFS transporter	WP_116075265	0.027	38.8
Control	Sample 124.xlsx	NIANQNLADADSKAK	17	Lactobacillus reuteri	Lactobacillus	LPXTG cell wall anchor domain-containing protein	WP_109913534	2.06e-05	48.6
Control	Sample 108.xlsx	EYVYHPER	15	Ralstonia sp. GX3-BWBA	Ralstonia	DNA repair protein RecO	WP_112185268	3.8	32
Control	Sample 109.xlsx	DILPLMANGEAFK	14	Lactobacillus fermentum	Lactobacillus	K00759 adenine phosphoribosyltransferase	CDN26402	0.000231	45.2
Case	Sample 51.xlsx	AVSTIDVLQSFAVVSEKR	13	Bacillus coagulans	Bacillus	DNA mismatch repair protein MutS	WP_061575779	2.54e-08	57.5
Control	Sample 77.xlsx	EVALDINHTK	13	Bacillus intestinalis	Bacillus	non-ribosomal peptide synthetase	WP_088679181	0.5	35
Case	Sample 68.xlsx	TLAPTVVAK	13	Gluconobacter frateurii	Gluconobacter	amino acid ABC transporter ATP-binding protein	WP_099181404	38	29.5
Control	Sample 10.xlsx	KEQGAHEK	12	Bacillus megaterium	Bacillus	hypothetical protein	WP_116075779	87	28.2
Control	Sample 105.xlsx	VGEFAETR	12	Bacillus sp. BA3	Bacillus	amidohydrolase	WP_101224288	86	28.2
Control	Sample 91.xlsx	LNVDGDSIK	12	Bacillus thuringiensis	Bacillus	hypothetical protein	WP_001116081	13	30.8
Control	Sample 133.xlsx	QEKGPDPAR	10	Corynebacterium diphtheriae	Corynebacterium	DUF3152 domain-containing protein	WP_010934503	6.7	31.6
Case	Sample 138.xlsx	LLEDAPNLK	10	Ruminococcus sp. TM10-9AT	Ruminococcus	amino acid adenylation domain-containing protein	WP_117675599	9.3	31.2
Control	Sample 17.xlsx	LLEDAPNLK	10	Ruminococcus sp. TM10-9AT	Ruminococcus	amino acid adenylation domain-containing protein	WP_117675599	9.3	31.2
Case	Sample 57.xlsx	LLEDAPNLK	10	Ruminococcus sp. TM10-9AT	Ruminococcus	amino acid adenylation domain-containing protein	WP_117675599	9.3	31.2
Control	Sample 126.xlsx	LSKPLLIGPSK	9	Ralstonia solanacearum	Ralstonia	type III secretion protein HrpV	WP_114355178	0.31	35.8
Case	Sample 115.xlsx	MIIMSVDFGDARTGIAVCGK	9	Ruminococcus flavefaciens	Ruminococcus	Holliday junction resolvase RuvX	WP_009983543	6.99e-12	68.1
Case	Sample 62.xlsx	DGANLSAADK	9	Sphingopyxis witflariensis	Sphingopyxis	M3 family metallopeptidase	WP_088473796	5.8	32
Control	Sample 9.xlsx	YEDISDYMR	8	Bacillus cereus	Bacillus	DNA cytosine methyltransferase	WP_098887128	0.2	35.8
Case	Sample 70.xlsx	EIFEVLYPIAK	8	Bacteroides salyersiae	Bacteroides	hypothetical protein	WP_007480283	0.014	39.7
Control	Sample 116.xlsx	DTQSDIILTQSHLINRLDGLSGTK	7	Bacillus altitudinis	Bacillus	non-ribosomal peptide synthetase	WP_108611496	6.99e-15	77.4
Control	Sample 90.xlsx	HVIVSLAEK	7	Bacillus litoralis	Bacillus	1-phosphofructokinase	WP_066330657	13	30.8
Control	Sample 127.xlsx	FSMNSDLK	7	Fusobacterium varium	Fusobacterium	hypothetical protein	WP_096401888	30	29.5
Case	Sample 7.xlsx	ADTAATASTAAK	7	Lactobacillus pentosus	Lactobacillus	mucus-binding protein	WP_056952411	0.26	36.3
Case	Sample 123.xlsx	TFFTTEISK	6	Bacillus aryabhattai	Bacillus	MULTISPECIES: autolysin	WP_098999320	4.7	32
Control	Sample 133.xlsx	NQEINGEAPKDNK	6	Bacillus cereus	Bacillus	MULTISPECIES: penicillin-binding protein 2	WP_002143152	0.000316	44.8
Case	Sample 119.xlsx	WVSRMNGER	6	Caulobacter radicis	Caulobacter	hypothetical protein	WP_116487708	0.41	35
Case	Sample 62.xlsx	AKAMMVVMR	6	Corynebacterium bovis	Corynebacterium	penicillin-binding transpeptidase domain-containing protein	WP_125174138	0.58	34.6
Control	Sample 54.xlsx	SYIEGDLPLLK	5	Bacillus cereus	Bacillus	MBL fold metallo-hydrolase	WP_109629495	0.056	38
Case	Sample 122.xlsx	NSVTTVWSQVSSVISSAMTAL	5	Bacillus subtilis	Bacillus	phage tail tape measure protein	WP_129093053	1.12e-11	67.7
Control	Sample 150.xlsx	SDQLCEIK	5	Bacteroides ovatus	Bacteroides	DUF5008 domain-containing protein	WP_074638529	30	29.5
Control	Sample 18.xlsx	QAIEDLAAGR	5	Bacteroides sp. AR29	Bacteroides	DUF3945 domain-containing protein	WP_098032665	2	33.3
Case	Sample 119.xlsx	LEELDIYLR	5	Bacteroides thetaiotaomicron	Bacteroides	DegT/DnrJ/EryC1/StrS family aminotransferase	WP_074857890	1.7	33.3
Control	Sample 32.xlsx	LEELDIYLR	5	Bacteroides thetaiotaomicron	Bacteroides	DegT/DnrJ/EryC1/StrS family aminotransferase	WP_074857890	1.7	33.3
Control	Sample 127.xlsx	VGLDKHSR	5	Corynebacterium sp. HMSC056E09	Corynebacterium	ABC transporter ATP-binding protein	WP_070683173	122	27.8
Case	Sample 7.xlsx	VKNSTDPR	5	Corynebacterium sp. NML130628	Corynebacterium	molybdopterin-dependent oxidoreductase	WP_083584153	86	28.2
Case	Sample 121.xlsx	IADGINGAR	5	Fusobacterium nucleatum subsp. vincentii 3_1_27	Fusobacterium	hemolysin (plasmid)	AHI52331	19	30.3
Case	Sample 121.xlsx	IADGINGAR	5	Fusobacterium nucleatum subsp. vincentii 3_1_27	Fusobacterium	hemolysin (plasmid)	AHI52331	19	30.3
Control	Sample 94.xlsx	VDSTPTVTNPK	5	Lactobacillus plantarum	Lactobacillus	hypothetical protein	WP_134425758	0.11	37.1
Control	Sample 39.xlsx	QIINNQTLD	5	Lactobacillus plantarum subsp. argentoratensis DSM 16365	Lactobacillus	fumarate reductase succinate dehydrogenase flavoprotein domain-containing protein	KRL91929	2.3	32.9
Control	Sample 114.xlsx	HVGTTPER	5	Pseudomonas aeruginosa BL22	Pseudomonas	hypothetical protein Q076_05709	ERY06369	61	28.6
Case	Sample 2.xlsx	LLLSWGSK	5	Ralstonia mannitolilytica	Ralstonia	type II and III secretion system protein family protein	WP_104610689	87	28.2
Case	Sample 56.xlsx	LLLSWGSK	5	Ralstonia mannitolilytica	Ralstonia	type II and III secretion system protein family protein	WP_104610689	87	28.2
Control	Sample 90.xlsx	VQASASDVLAEAQEINEAR	5	Veillonella parvula	Veillonella	hypothetical protein	WP_004693303	2.8e-09	60.4
Control	Sample 90.xlsx	VQASASDVLAEAQEINEAR	5	Veillonella parvula	Veillonella	hypothetical protein	WP_004693303	2.8e-09	60.4
Control	Sample 3.xlsx	DEFGASEVEVAK	4	Bacillus altitudinis	Bacillus	gluconokinase	WP_096882079	0.017	39.7
Control	Sample 9.xlsx	TFSVYEDLEEIR	4	Bacillus cereus	Bacillus	septation ring formation regulator EzrA	WP_098540258	0.001	43.1
Control	Sample 48.xlsx	INQGVADTLASGVCTK	4	Bacillus clausii	Bacillus	isocitrate/isopropylmalate dehydrogenase family protein	WP_095326754	2.23e-06	51.5
Control	Sample 133.xlsx	ISVVGPKAG	4	Bacteroides cellulosilyticus	Bacteroides	MULTISPECIES: hypothetical protein	WP_007213335	56	29.1
Control	Sample 35.xlsx	ISVVGPKAG	4	Bacteroides cellulosilyticus	Bacteroides	MULTISPECIES: hypothetical protein	WP_007213335	56	29.1
Case	Sample 130.xlsx	CPEPPCPPK	4	Blautia producta	Blautia	IgA FC receptor	QBE98112	0.41	35
Control	Sample 80.xlsx	CPEPPCPPK	4	Blautia producta	Blautia	IgA FC receptor	QBE98112	0.41	35
Case	Sample 41.xlsx	LLLNGDAPK	4	Corynebacterium jeikeium	Corynebacterium	DNA translocase FtsK	WP_034987710	19	30.3
Control	Sample 94.xlsx	VNVRADITGNVAL	4	Fusobacterium necrophorum	Fusobacterium	leukotoxin LktA family filamentous adhesin	WP_035936057	0.002	42.6
Control	Sample 94.xlsx	VNVRADITGNVAL	4	Fusobacterium necrophorum	Fusobacterium	leukotoxin LktA family filamentous adhesin	WP_035936057	0.002	42.6
Control	Sample 8.xlsx	TPITTIASK	4	Lactobacillus bombicola	Lactobacillus	exo-alpha-sialidase	WP_090092220	19	30.3
Control	Sample 59.xlsx	QIYNWSNYGGDDAFNIK	4	Lactobacillus jensenii	Lactobacillus	LPXTG cell wall anchor domain-containing protein	WP_048595419	9.61e-10	61.3
Control	Sample 66.xlsx	MVNSVIKSLK	4	Lactobacillus salivarius	Lactobacillus	transglycosylase SLT domain-containing protein	WP_117641920	0.71	34.6
Case	Sample 31.xlsx	SLILSGTLPSAK	4	Lactobacillus versmoldensis	Lactobacillus	proline iminopeptidase-family hydrolase	WP_010624437	0.095	37.5
Control	Sample 150.xlsx	RASTAANGR	4	Massilia oculi	Massilia	response regulator	WP_109348065	54	29.1
Control	Sample 106.xlsx	GHPLLYSK	4	Porphyromonas sp. HMSC077F02	Porphyromonas	hypothetical protein	WP_083317449	61	28.6
Control	Sample 150.xlsx	GHPLLYSK	4	Porphyromonas sp. HMSC077F02	Porphyromonas	hypothetical protein	WP_083317449	61	28.6
Control	Sample 3.xlsx	TPITVTATK	4	Prevotella copri	Prevotella	pectin esterase	WP_153083413	19	30.3
Control	Sample 3.xlsx	TPITVTATK	4	Prevotella copri	Prevotella	pectin esterase	WP_153083413	19	30.3
Case	Sample 31.xlsx	YYQNAEQR	4	Riemerella anatipestifer	Riemerella	hypothetical protein	WP_061710117	8	31.2
Control	Sample 4.xlsx	FRYPAFEEWR	3	Bacillus kochii	Bacillus	endospore germination permease	WP_095373112	0.008	40.1
Case	Sample 71.xlsx	LIATAVCR	3	Bacillus massiliogabonensis	Bacillus	cobyric acid synthase	WP_102272719	86	28.2
Control	Sample 105.xlsx	LYLGAESGK	3	Blautia producta	Blautia	FtsW/RodA/SpoVE family cell cycle protein	WP_146051794	27	29.9
Control	Sample 127.xlsx	LAAAGGVVKER	3	Corynebacterium sp. HMSC27B11	Corynebacterium	ATP-dependent RNA helicase	WP_070761686	0.87	34.6
Control	Sample 127.xlsx	LAAAGGVVKER	3	Corynebacterium sp. HMSC27B11	Corynebacterium	ATP-dependent RNA helicase	WP_070761686	0.87	34.6
Control	Sample 97.xlsx	LGDNQADK	3	Lactobacillus kunkeei	Lactobacillus	hypothetical protein	WP_138741935	121	27.8
Case	Sample 121.xlsx	EQKIGSTIQVK	3	Lactobacillus timberlakei	Lactobacillus	PDZ domain-containing protein	WP_105988320	0.11	37.1
Control	Sample 134.xlsx	EQKIGSTIQVK	3	Lactobacillus timberlakei	Lactobacillus	PDZ domain-containing protein	WP_105988320	0.11	37.1
Control	Sample 36.xlsx	EQKIGSTIQVK	3	Lactobacillus timberlakei	Lactobacillus	PDZ domain-containing protein	WP_105988320	0.11	37.1
Case	Sample 42.xlsx	EQKIGSTIQVK	3	Lactobacillus timberlakei	Lactobacillus	PDZ domain-containing protein	WP_105988320	0.11	37.1
Control	Sample 76.xlsx	EQKIGSTIQVK	3	Lactobacillus timberlakei	Lactobacillus	PDZ domain-containing protein	WP_105988320	0.11	37.1
Control	Sample 90.xlsx	EQKIGSTIQVK	3	Lactobacillus timberlakei	Lactobacillus	PDZ domain-containing protein	WP_105988320	0.11	37.1
Control	Sample 94.xlsx	EQKIGSTIQVK	3	Lactobacillus timberlakei	Lactobacillus	PDZ domain-containing protein	WP_105988320	0.11	37.1
Case	Sample 104.xlsx	LLVGNVPAR	3	Moraxella oblonga	Moraxella	MacB family efflux pump subunit	WP_084349602	19	30.3
Case	Sample 51 .xlsx	NTKEGDNK	3	Parabacteroides bouchesdurhonensis	Parabacteroides	hypothetical protein	WP_102409531	89	28.2
Case	Sample 52.xlsx	NADNGTKRSFI	3	Ruminococcus lactaris	Ruminococcus	hypothetical protein DXD17_11355	RGK37812	0.081	37.5
Control	Sample 27.xlsx	IIEVWEATK	2	Bacillus fortis	Bacillus	MULTISPECIES: bifunctional homocysteine S-methyltransferase/methylenetetrahydrofolate reductase	WP_144460596	1.2	33.7
Control	Sample 28.xlsx	LEEALAGVSFK	2	Bacillus badius	Bacillus	DsbA family oxidoreductase	WP_063384177	0.31	35.8
Control	Sample 65.xlsx	FSGSFSAATSTIQ	2	Bacillus coagulans	Bacillus	hypothetical protein B4098_1302	KYC67098	0.004	41.4
Control	Sample 108.xlsx	MNTFVDIELVDGIGDFR	2	Bacillus cytotoxicus NVH 391-98	Bacillus	glycosyltransferase family 2 protein	WP_012096397	3.86e-09	59.6
Control	Sample 75.xlsx	MNTFVDIELVDGIGDFR	2	Bacillus cytotoxicus NVH 391-98	Bacillus	glycosyltransferase family 2 protein	WP_012096397	3.86e-09	59.6
Case	Sample 67.xlsx	EITTLDPLR	2	Bacillus horneckiae	Bacillus	hypothetical protein CWS20_20685	PKG27086	4.7	32
Control	Sample 112.xlsx	LVNALAEISK	2	Bacillus nakamurai	Bacillus	aminotransferase class I/II-fold pyridoxal phosphate-dependent enzyme	WP_061522028	2.9	32.9
Control	Sample 47.xlsx	TAYLAPDVR	2	Bacillus pseudofirmus	Bacillus	DegV family protein	WP_075682160	6.7	31.6
Control	Sample 69.xlsx	HKQILDPK	2	Bacillus sonorensis	Bacillus	PBP1A family penicillin-binding protein	WP_029419649	30	29.5
Case	Sample 55.xlsx	CEIAGMQK	2	Bacillus sp. MUM 116	Bacillus	site-specific integrase	WP_141770464	15	30.3
Control	Sample 127.xlsx	VPEPAMEK	2	Bacillus subtilis	Bacillus	hypothetical protein	WP_087991515	21	29.9
Control	Sample 43.xlsx	LVDNYLSLIK	2	Bacillus tuaregi	Bacillus	pur operon repressor	WP_071393074	0.51	35
Case	Sample 104.xlsx	QIDLLSTALR	2	Bacteroides finegoldii	Bacteroides	DNA primase	WP_007750062	1.4	33.7
Control	Sample 64.xlsx	EKAEASALETADR	2	Bacteroides plebeius	Bacteroides	4Fe-4S dicluster domain-containing protein	WP_117700855	0.004	41.8
Control	Sample 43.xlsx	NHPMLSILK	2	Blautia hydrogenotrophica	Blautia	acyltransferase family protein	WP_005951018	1.7	33.3
Case	Sample 68.xlsx	MTVHLAMK	2	Blautia sp. An81	Blautia	hypothetical protein	WP_143276546	12	30.8
Control	Sample 107.xlsx	GLVTPHHR	2	Corynebacterium glucuronolyticum	Corynebacterium	glutathione-dependent reductase	WP_005392242	43	29.1
Case	Sample 52.xlsx	MEPLREDEK	2	Corynebacterium renale	Corynebacterium	DUF3068 domain-containing protein	WP_111725638	0.83	34.1
Control	Sample 114.xlsx	TDRTPVVPR	2	Corynebacterium sp. CNJ-954	Corynebacterium	4'-phosphopantetheinyl transferase superfamily protein	WP_075812759	4.7	32
Control	Sample 141.xlsx	DNTVKRMR	2	Corynebacterium sp. HMSC073D01	Corynebacterium	hypothetical protein	WP_070740531	15	30.3
Control	Sample 127.xlsx	WQSMGLPR	2	Cupriavidus sp. UYMMa02A	Cupriavidus	aldehyde dehydrogenase	ODV41884	5.3	31.6
Control	Sample 118.xlsx	GPPPGQPPGR	2	Escherichia coli	Escherichia	flagella biosynthesis regulator Flk	WP_022296819	0.72	34.6
Case	Sample 122.xlsx	VAHADTINDK	2	Lactobacillus amylovorus	Lactobacillus	hypothetical protein AB283_06710	AUX16121	0.71	34.6
Control	Sample 63.xlsx	VAHADTINDK	2	Lactobacillus amylovorus	Lactobacillus	hypothetical protein AB283_06710	AUX16121	0.71	34.6
Control	Sample 91.xlsx	KTEITSELK	2	Lactobacillus paralimentarius	Lactobacillus	hypothetical protein	WP_082604501	13	30.8
Control	Sample 94.xlsx	KTEITSELK	2	Lactobacillus paralimentarius	Lactobacillus	hypothetical protein	WP_082604501	13	30.8
Control	Sample 96.xlsx	KTEITSELK	2	Lactobacillus paralimentarius	Lactobacillus	hypothetical protein	WP_082604501	13	30.8
Control	Sample 5.xlsx	DGQAVLCIFNR	2	Lactobacillus perolens	Lactobacillus	hypothetical protein	WP_083487921	0.019	39.2
Control	Sample 140.xlsx	IQELTDNIK	2	Lactobacillus reuteri	Lactobacillus	hypothetical protein	WP_153705245	3.3	32.5
Control	Sample 20.xlsx	VGPAANVK	2	Massilia flava	Massilia	uncharacterized protein DUF4157	TWI50240	349	26.5
Control	Sample 4.xlsx	LELYPHMR	2	Massilia lurida	Massilia	DHA1 family bicyclomycin/chloramphenicol resistance-like MFS transporter	TWI66570	3.8	32
Case	Sample 104.xlsx	VMADVLPER	2	Massilia namucuonensis	Massilia	MFS transporter	WP_143133409	2.3	32.9
Control	Sample 129.xlsx	EMAMALSK	2	Massilia namucuonensis	Massilia	hypothetical protein	WP_143133468	30	29.5
Case	Sample 71.xlsx	LFEMTAAR	2	Massilia sp. GV024	Massilia	MULTISPECIES: group III truncated hemoglobin	WP_107868402	32	29.5
Control	Sample 5.xlsx	LPAVMNGER	2	Massilia sp. LC238	Massilia	glycoside hydrolase	WP_152570839	3.3	32.5
Case	Sample 31.xlsx	AEDTAYVACYR	2	Pseudomonas aeruginosa	Pseudomonas	AAA family ATPase	WP_052155670	0.014	39.7
Case	Sample 31.xlsx	AEDTAYVACYR	2	Pseudomonas aeruginosa	Pseudomonas	AAA family ATPase	WP_052155670	0.014	39.7
Case	Sample 88.xlsx	AEDTAYVACYR	2	Pseudomonas aeruginosa	Pseudomonas	AAA family ATPase	WP_052155670	0.014	39.7
Case	Sample 88.xlsx	AEDTAYVACYR	2	Pseudomonas aeruginosa	Pseudomonas	AAA family ATPase	WP_052155670	0.014	39.7
Control	Sample 106.xlsx	RAGLDGDTR	2	Ralstonia insidiosa	Ralstonia	hypothetical protein	WP_064803304	19	30.3
Control	Sample 15.xlsx	FAANSPLAR	2	Ralstonia mannitolilytica	Ralstonia	ATP-binding protein	WP_102079905	19	30.3
Control	Sample 105.xlsx	GVAAEDWK	2	Ruminococcus callidus	Ruminococcus	MULTISPECIES: glycoside hydrolase family 32 protein	WP_117733590	43	29.1
Control	Sample 17.xlsx	TKLDAEHK	2	Ruminococcus bromii	Ruminococcus	glycoside hydrolase family 13 protein	WP_117931274	86	28.2
Case	Sample 130.xlsx	GVAAEDWK	2	Ruminococcus callidus	Ruminococcus	MULTISPECIES: glycoside hydrolase family 32 protein	WP_117733590	43	29.1
Control	Sample 90.xlsx	GVAAEDWK	2	Ruminococcus callidus	Ruminococcus	MULTISPECIES: glycoside hydrolase family 32 protein	WP_117733590	43	29.1
Control	Sample 133.xlsx	IAKTFDFTELQADAILDMR	2	Ruminococcus sp. AM36-17	Ruminococcus	MULTISPECIES: DNA topoisomerase	WP_118572620	6.22e-11	65.1
Control	Sample 148.xlsx	SSDMPPEVR	2	Sphingobium chlorophenolicum	Sphingobium	MmgE/PrpD family protein	WP_081873331	2.3	32.9
Control	Sample 20.xlsx	TKGSGSTNK	2	Veillonella parvula	Veillonella	hypothetical protein	WP_101928890	76	28.6
Case	Sample 115.xlsx	DEREGLQAYLK	1	Anaerotruncus sp. 1XD22-93	Anaerotruncus	DegT/DnrJ/EryC1/StrS aminotransferase family protein	WP_120481411	0.039	38.4
Case	Sample 56.xlsx	EACLSKLQK	1	Anaerotruncus sp. 1XD22-93	Anaerotruncus	DNA repair protein RecN	WP_120481432	9.4	31.2
Case	Sample 51 .xlsx	EGEKFCSK	1	Anaerotruncus sp. CAG:390	Anaerotruncus	putative uncharacterized protein	CDE04572	44	29.1
Control	Sample 114.xlsx	FPKGGPFK	1	Bacillus	Bacillus	MULTISPECIES: BREX-1 system adenine-specific DNA-methyltransferase PglX	WP_071742541	61	28.6
Control	Sample 15.xlsx	DDWKAETTE	1	Bacillus	Bacillus	MULTISPECIES: ABC transporter substrate-binding protein	WP_055740965	1.2	33.7
Control	Sample 15.xlsx	DDWKAETTE	1	Bacillus	Bacillus	MULTISPECIES: ABC transporter substrate-binding protein	WP_055740965	1.2	33.7
Control	Sample 39.xlsx	WKWGAVR	1	Bacillus	Bacillus	MULTISPECIES: serine--tRNA ligase	WP_066188520	49	28.6
Case	Sample 56.xlsx	HLQYGVLK	1	Bacillus	Bacillus	MULTISPECIES: GNAT family N-acetyltransferase	WP_113930305	44	29.1
Control	Sample 59.xlsx	EMDALHMLK	1	Bacillus	Bacillus	MULTISPECIES: LacI family DNA-binding transcriptional regulator	WP_094909911	0.59	34.6
Control	Sample 59.xlsx	EMDALHMLK	1	Bacillus	Bacillus	MULTISPECIES: LacI family DNA-binding transcriptional regulator	WP_094909911	0.59	34.6
Case	Sample 68.xlsx	AIIADLASFK	1	Bacillus	Bacillus	MULTISPECIES: serine/threonine-protein kinase	WP_026585836	2.1	33.3
Case	Sample 68.xlsx	AIIADLASFK	1	Bacillus	Bacillus	MULTISPECIES: serine/threonine-protein kinase	WP_026585836	2.1	33.3
Case	Sample 82.xlsx	AIIADLASFK	1	Bacillus	Bacillus	MULTISPECIES: serine/threonine-protein kinase	WP_026585836	2.1	33.3
Case	Sample 82.xlsx	AIIADLASFK	1	Bacillus	Bacillus	MULTISPECIES: serine/threonine-protein kinase	WP_026585836	2.1	33.3
Case	Sample 52.xlsx	QVLLLESDIQGSDK	1	Bacillus altitudinis	Bacillus	hypothetical protein	WP_073415223	0.000135	46
Control	Sample 94.xlsx	ADLQKILTK	1	Bacillus aquimaris	Bacillus	MTH1187 family thiamine-binding protein	WP_071618416	14	30.8
Control	Sample 54.xlsx	LSGLIDLLQK	1	Bacillus cavernae	Bacillus	7-carboxy-7-deazaguanine synthase QueE	WP_126863802	2.1	33.3
Control	Sample 10.xlsx	QAEEGIAAAKK	1	Bacillus cereus	Bacillus	hypothetical protein	WP_016130171	0.45	35.4
Control	Sample 128.xlsx	VPENAYTK	1	Bacillus cereus	Bacillus	serine hydrolase	WP_151153620	43	29.1
Case	Sample 56.xlsx	MLLLEFTFR	1	Bacillus cereus	Bacillus	glycosyltransferase	WP_151525187	0.83	34.1
Case	Sample 62.xlsx	RGTQPISENYK	1	Bacillus cereus	Bacillus	MULTISPECIES: hypothetical protein	WP_098308406	0.027	38.8
Control	Sample 37.xlsx	ALFDALTDYNK	1	Bacillus circulans	Bacillus	two-component response regulator	SPU11056	0.039	38.4
Control	Sample 65.xlsx	ALFDALTDYNK	1	Bacillus circulans	Bacillus	two-component response regulator	SPU11056	0.039	38.4
Control	Sample 18.xlsx	MEDGTAIVIPK	1	Bacillus cohnii	Bacillus	Crp/Fnr family transcriptional regulator	WP_066416702	0.028	38.8
Control	Sample 8.xlsx	LSSPATNSRI	1	Bacillus endophyticus	Bacillus	winged helix-turn-helix transcriptional regulator	WP_151586700	3	32.9
Control	Sample 94.xlsx	AIASNAGEVK	1	Bacillus foraminis	Bacillus	Gfo/Idh/MocA family oxidoreductase	WP_132003575	5.8	32
Control	Sample 30.xlsx	AVNLEASFK	1	Bacillus humi	Bacillus	acyl carrier protein	WP_057997007	20	30.3
Control	Sample 63.xlsx	IVKNKDVSDEEMAR	1	Bacillus marisflavi	Bacillus	penicillin-binding protein 2	WP_148984254	1.71e-05	48.6
Control	Sample 30.xlsx	KELFSSLLTSK	1	Bacillus methanolicus	Bacillus	AAA family ATPase	WP_151026225	0.31	35.8
Control	Sample 106.xlsx	RAETLLNDLNYTVER	1	Bacillus nanhaiisediminis	Bacillus	Stk1 family PASTA domain-containing Ser/Thr kinase	WP_144450916	1.84e-06	51.5
Control	Sample 91.xlsx	VLLLLAIYGSQK	1	Bacillus notoginsengisoli	Bacillus	rod shape-determining protein MreD	WP_118920749	0.017	39.7
Control	Sample 27.xlsx	LGLIEEPEGK	1	Bacillus solimangrovi	Bacillus	YlaN family protein	WP_069716053	1.1	34.1
Control	Sample 102.xlsx	YEDISYDMR	1	Bacillus sp. AFS031507	Bacillus	pirin family protein	WP_098933874	0.21	35.8
Case	Sample 119.xlsx	NYSPVYISIGAYR	1	Bacillus sp. B1-b2	Bacillus	GNAT family N-acetyltransferase	WP_152110740	0.000112	46
Case	Sample 72.xlsx	VIGPIATWVGK	1	Bacillus sp. B1-b2	Bacillus	PTS beta-glucoside transporter subunit IIABC	WP_152113800	0.039	38.4
Case	Sample 78.xlsx	LIETEPGFCSIR	1	Bacillus sp. BGMRC 2118	Bacillus	antibiotic biosynthesis monooxygenase	WP_149219741	0.002	42.6
Control	Sample 43.xlsx	GKERIASDGYTAMKK	1	Bacillus sp. FJAT-18019	Bacillus	hypothetical protein	WP_053489924	5.31e-06	50.3
Control	Sample 94.xlsx	ADIQKIITK	1	Bacillus sp. FJAT-18019	Bacillus	stage V sporulation protein D	WP_053489098	6.6	31.6
Case	Sample 138.xlsx	AIQGYGKK	1	Bacillus sp. FJAT-21352	Bacillus	sigma-70 family RNA polymerase sigma factor	WP_053533814	124	27.8
Case	Sample 70.xlsx	VQDTDIVTSLLDK	1	Bacillus sp. FJAT-22090	Bacillus	chemotaxis protein	WP_144511585	0.001	43.5
Control	Sample 69.xlsx	GSFDFLGALFISAGT	1	Bacillus sp. FJAT-27264	Bacillus	MFS transporter	WP_066362834	2.92e-05	48.1
Control	Sample 32.xlsx	SPIVAGGAR	1	Bacillus sp. FJAT-42376	Bacillus	DUF84 family protein	WP_123918514	55	29.1
Control	Sample 40.xlsx	SPIVAGGAR	1	Bacillus sp. FJAT-42376	Bacillus	DUF84 family protein	WP_123918514	55	29.1
Control	Sample 100.xlsx	LDTYFLAQGIIR	1	Bacillus sp. HB172195	Bacillus	ATP-dependent DNA helicase	WP_138128267	0.002	42.2
Control	Sample 40.xlsx	SPATVTITTTAVAG	1	Bacillus sp. JCM 19047	Bacillus	hypothetical protein	WP_035392792	0.001	43.5
Control	Sample 4.xlsx	EILVTETQR	1	Bacillus sp. M6-12	Bacillus	hypothetical protein	WP_142384734	5	32
Control	Sample 6.xlsx	DPEAAILVR	1	Bacillus sp. OK048	Bacillus	3, 4-dihydroxy-2-butanone-4-phosphate synthase	WP_090759720	9.4	31.2
Case	Sample 56.xlsx	LCELTTGEPFAK	1	Bacillus subterraneus	Bacillus	NUDIX domain-containing protein	WP_125478804	0.004	41.4
Control	Sample 33.xlsx	KNYMNFDDLVQIGRIK	1	Bacillus thuringiensis	Bacillus	sigma-70 family RNA polymerase sigma factor	WP_098425201	1.82e-08	57.5
Control	Sample 137.xlsx	SIGGAAAFEK	1	Bacillus toyonensis	Bacillus	hypothetical protein	WP_098225946	5.9	32
Case	Sample 57.xlsx	QIELTDHHNAIADAVACAK	1	Bacillus tuaregi	Bacillus	exonuclease	WP_071394295	2.49e-10	63.4
Control	Sample 30.xlsx	IEEILVYER	1	Bacillus urumqiensis	Bacillus	hypothetical protein	WP_105958389	1.2	33.7
Control	Sample 127.xlsx	QPPIDCLR	1	Bacteroides fragilis	Bacteroides	hypothetical protein	WP_032579540	11	30.8
Case	Sample 82.xlsx	ISGPDGYIYDSDGISGEK	1	Bacteroides ovatus	Bacteroides	NADP-specific glutamate dehydrogenase	WP_115484362	4.58e-09	59.6
Case	Sample 62.xlsx	ARAWVCNR	1	Bacteroides sp. KCTC 15687	Bacteroides	relaxase	GCB37563	7.5	31.2
Control	Sample 91.xlsx	VLSEAVASK	1	Blautia obeum	Blautia	L, D-transpeptidase family protein	WP_114001671	76	28.6
Control	Sample 109.xlsx	VTMEQVSVK	1	Blautia producta	Blautia	DUF3737 family protein	WP_130181808	4.7	32
Control	Sample 33.xlsx	YYNNPMK	1	Blautia schinkii	Blautia	hypothetical protein	WP_044937066	25	29.5
Control	Sample 32.xlsx	AAKEAVGEYR	1	Blautia sp. N6H1-15	Blautia	branched-chain amino acid transport system II carrier protein	WP_111919631	1.4	33.7
Control	Sample 105.xlsx	RMQSRPSR	1	Caulobacter flavus	Caulobacter	helix-turn-helix domain-containing protein	WP_101712248	23	29.9
Control	Sample 92.xlsx	EMKDQDALR	1	Caulobacter sp. URHA0033	Caulobacter	DNA mismatch endonuclease Vsr	WP_081684408	1.7	33.3
Control	Sample 64.xlsx	MEMEKNLR	1	Corynebacterium afermentans	Corynebacterium	uncharacterized domain 1-containing protein	SIP86195	3.9	32
Control	Sample 58.xlsx	HGASLSGKR	1	Corynebacterium deserti GIMN1.010	Corynebacterium	shikimate dehydrogenase	WP_053545029	54	29.1
Case	Sample 31.xlsx	LYESQAVK	1	Corynebacterium epidermidicanis	Corynebacterium	alpha-1, 4-glucan--maltose-1-phosphate maltosyltransferase	WP_047241366	86	28.2
Case	Sample 57.xlsx	EFSMMSAR	1	Corynebacterium flavescens	Corynebacterium	DUF21 domain-containing protein	WP_075730234	11	30.8
Control	Sample 140.xlsx	FALGDPPVR	1	Corynebacterium fournierii	Corynebacterium	hypothetical protein	WP_085958116	6.8	31.6
Control	Sample 132.xlsx	LTMTPNGR	1	Corynebacterium glutamicum	Corynebacterium	alpha/beta hydrolase	WP_096457236	31	29.5
Control	Sample 59.xlsx	LTMTPNGR	1	Corynebacterium glutamicum	Corynebacterium	alpha/beta hydrolase	WP_096457236	31	29.5
Control	Sample 10.xlsx	VLEPPATTR	1	Corynebacterium halotolerans	Corynebacterium	Pup--protein ligase	WP_015400888	9.4	31.2
Control	Sample 27.xlsx	ADEHMLDR	1	Corynebacterium oculi	Corynebacterium	MBL fold metallo-hydrolase	WP_055121795	11	30.8
Control	Sample 43.xlsx	ADEHMLDR	1	Corynebacterium oculi	Corynebacterium	MBL fold metallo-hydrolase	WP_055121795	11	30.8
Control	Sample 141.xlsx	MMMEEGVR	1	Corynebacterium pilosum	Corynebacterium	hypothetical protein	WP_018580956	1.9	32.9
Case	Sample 31.xlsx	NRQPAPFLR	1	Corynebacterium provencense	Corynebacterium	IMPACT family member YigZ	AWT26405	2.4	32.9
Control	Sample 44.xlsx	EGNFPPAK	1	Corynebacterium sp. 1959	Corynebacterium	glucose-1-phosphate adenylyltransferase	WP_156192710	61	28.6
Control	Sample 39.xlsx	VMEPTERR	1	Corynebacterium sp. BCW_4722	Corynebacterium	chlorite dismutase family protein	WP_075468876	11	30.8
Control	Sample 11.xlsx	AWKGSYTK	1	Corynebacterium sp. NML120713	Corynebacterium	hypothetical protein	WP_071573606	30	29.5
Case	Sample 22.xlsx	AWKGSYTK	1	Corynebacterium sp. NML120713	Corynebacterium	hypothetical protein	WP_071573606	30	29.5
Control	Sample 48.xlsx	AWKGSYTK	1	Corynebacterium sp. NML120713	Corynebacterium	hypothetical protein	WP_071573606	30	29.5
Control	Sample 53.xlsx	AWKGSYTK	1	Corynebacterium sp. NML120713	Corynebacterium	hypothetical protein	WP_071573606	30	29.5
Control	Sample 105.xlsx	RSTNVNGR	1	Corynebacterium sputi	Corynebacterium	histidinol-phosphatase	WP_027020652	124	27.8
Case	Sample 71.xlsx	RLYVGLDR	1	Corynebacterium tapiri	Corynebacterium	DEAD/DEAH box helicase	WP_139464613	43	29.1
Case	Sample 82.xlsx	DDHLDHGER	1	Corynebacterium xerosis	Corynebacterium	hypothetical protein	WP_102212793	1.7	33.3
Case	Sample 50.xlsx	AVVVWEDK	1	Cupriavidus	Cupriavidus	MULTISPECIES: tRNA adenosine(34) deaminase TadA	WP_008649700	22	29.9
Case	Sample 68.xlsx	GHVVVHHR	1	Cupriavidus basilensis	Cupriavidus	hypothetical protein	WP_150984712	31	29.5
Control	Sample 91.xlsx	FTYGAFGR	1	Cupriavidus metallidurans	Cupriavidus	acyltransferase	WP_111733644	45	29.1
Control	Sample 8.xlsx	MVRLMEGK	1	Cupriavidus pinatubonensis	Cupriavidus	acyl-CoA dehydrogenase	WP_011299677	11	30.8
Control	Sample 35.xlsx	NLEEVAPTR	1	Cupriavidus sp. 2SB	Cupriavidus	transposase family protein	WP_137923746	6.6	31.6
Control	Sample 102.xlsx	LLAVVGSHK	1	Cupriavidus taiwanensis	Cupriavidus	AAA family ATPase	WP_116293917	38	29.5
Case	Sample 104.xlsx	HHYQLPTR	1	Cupriavidus taiwanensis	Cupriavidus	phosphonoacetate hydrolase	WP_116339477	7.6	31.2
Case	Sample 130.xlsx	LASGVLAPK	1	Cupriavidus taiwanensis	Cupriavidus	membrane protein of unknown function	SPD46688	76	28.6
Control	Sample 4.xlsx	LASGVLAPK	1	Cupriavidus taiwanensis	Cupriavidus	membrane protein of unknown function	SPD46688	76	28.6
Control	Sample 54.xlsx	PGPFRGWR	1	Enhydrobacter sp. CC-CFT640	Enhydrobacter	MFS transporter	WP_147852064	7.6	31.2
Control	Sample 107.xlsx	LADETVASDGLK	1	Escherichia coli	Escherichia	anaerobic sulfatase maturase	WP_149494135	0.047	38.4
Control	Sample 117.xlsx	NLVAMEGR	1	Gluconacetobacter liquefaciens	Gluconacetobacter	flavin monoamine oxidase family protein	WP_114725807	43	29.1
Case	Sample 57.xlsx	MLSHPMGK	1	Komagataeibacter maltaceti	Komagataeibacter	Stress-induced bacterial acidophilic repeat motif protein	POF63202	11	30.8
Control	Sample 132.xlsx	MVEDAHVK	1	Lactobacillus backii	Lactobacillus	hypothetical protein	WP_075168882	23	29.9
Control	Sample 40.xlsx	MTHVCGSK	1	Lactobacillus farciminis	Lactobacillus	glycoside hydrolase family 1 protein	WP_010019600	21	29.9
Control	Sample 43.xlsx	TYVMRGNK	1	Lactobacillus hayakitensis	Lactobacillus	accessory Sec system protein Asp1	WP_025021740	15	30.3
Control	Sample 105.xlsx	YAAANGTTNSAIK	1	Lactobacillus kalixensis DSM 16043	Lactobacillus	hypothetical protein FC46_GL001724	KRL87575	0.004	41.8
Control	Sample 126.xlsx	AGGMNGITK	1	Lactobacillus kefiri	Lactobacillus	beta-N-acetylhexosaminidase	WP_057962202	13	30.8
Control	Sample 127.xlsx	VLDLIDPQK	1	Lactobacillus mellis	Lactobacillus	UDP-N-acetylglucosamine 2-epimerase (non-hydrolyzing)	WP_045923092	4.7	32
Control	Sample 8.xlsx	ILIPLDDHK	1	Lactobacillus ozensis	Lactobacillus	hypothetical protein	WP_056965647	2.3	32.9
Case	Sample 99.xlsx	HNLTFELSIWDK	1	Lactobacillus ozensis	Lactobacillus	tRNA lysidine(34) synthetase TilS	WP_056965725	0.00037	44.3
Control	Sample 21.xlsx	KAQEQNDVDAMK	1	Lactobacillus pantheris	Lactobacillus	molecular chaperone DnaK	WP_056956397	0.002	42.2
Control	Sample 53.xlsx	GGKDADIIK	1	Lactobacillus pentosus	Lactobacillus	hypothetical protein C6Y08_00390	PRO96226	19	30.3
Case	Sample 68.xlsx	GYLSAAEIR	1	Lactobacillus pontis	Lactobacillus	sugar-binding transcriptional regulator	WP_104688878	13	30.8
Case	Sample 104.xlsx	TPTSAASLSTPK	1	Lactobacillus siliginis	Lactobacillus	hypothetical protein	WP_146993624	0.093	37.5
Control	Sample 12.xlsx	VVLTTAAEK	1	Lactobacillus sp. 137-3	Lactobacillus	bifunctional phosphopantothenoylcysteine decarboxylase/phosphopantothenate--cysteine ligase CoaBC	WP_125640820	38	29.5
Control	Sample 81.xlsx	AVHIHFTMQ	1	Lactobacillus sp. 137-3	Lactobacillus	PBSX family phage terminase large subunit	WP_125642727	0.58	34.6
Control	Sample 10.xlsx	ALDSMITEYNK	1	Lactobacillus sp. 204-8	Lactobacillus	hypothetical protein	WP_125589908	0.014	39.7
Case	Sample 88.xlsx	QVVNIKNR	1	Lactobacillus wasatchensis	Lactobacillus	DUF4097 family beta strand repeat protein	WP_044011145	43	29.1
Control	Sample 100.xlsx	GSLGGYDASVK	1	Lactobacillus zhachilii	Lactobacillus	hypothetical protein	WP_120142909	0.64	35
Control	Sample 89.xlsx	LNAWYAAK	1	Massilia sp. HP4	Massilia	holin	WP_137171451	23	29.9
Case	Sample 104.xlsx	MKMALLVR	1	Massilia sp. Mn16-1_5	Massilia	tripartite tricarboxylate transporter substrate binding protein	WP_136220815	15	30.3
Case	Sample 82.xlsx	TFGYGDLK	1	Massilia sp. Root335	Massilia	hypothetical protein	WP_056443944	61	28.6
Case	Sample 51 .xlsx	ATNYNVGDR	1	Moraxella boevrei	Moraxella	TonB-dependent receptor	WP_019520103	4.7	32
Control	Sample 43.xlsx	IESDTHSPSR	1	Moraxella catarrhalis	Moraxella	phage tail tape measure protein	WP_064619076	0.71	34.6
Case	Sample 68.xlsx	DKYPPNLK	1	Moraxella equi	Moraxella	hypothetical protein	WP_115236919	23	29.9
Case	Sample 72.xlsx	IEEILQGSFK	1	Moraxella osloensis	Moraxella	AAA family ATPase	WP_100274198	0.51	35
Control	Sample 92.xlsx	FGFEVEIYR	1	Moraxella osloensis	Moraxella	2'-5' RNA ligase	WP_062333384	0.82	34.1
Control	Sample 100.xlsx	NVEGKNEK	1	Parabacteroides goldsteinii	Parabacteroides	glycoside hydrolase family 95 protein	WP_129699286	86	28.2
Control	Sample 60.xlsx	NNKHFYK	1	Parabacteroides sp. AF18-52	Parabacteroides	hypothetical protein	WP_122373073	98	27.8
Control	Sample 59.xlsx	FYYHLTYK	1	Parabacteroides sp. Marseille-P3160	Parabacteroides	SusC/RagA family TonB-linked outer membrane protein	WP_080905461	2.6	32.5
Control	Sample 96.xlsx	EPQLNPHR	1	Porphyromonas catoniae	Porphyromonas	rhomboid family intramembrane serine protease	WP_005469324	15	30.3
Control	Sample 92.xlsx	FPDCYCRR	1	Prevotella	Prevotella	MULTISPECIES: hypothetical protein	WP_091899719	1.3	33.3
Control	Sample 114.xlsx	LTTKEAQQR	1	Pseudomonas	Pseudomonas	MULTISPECIES: ABC transporter ATP-binding protein	WP_026007772	9.5	31.2
Control	Sample 131.xlsx	DEYLGGKPK	1	Pseudomonas	Pseudomonas	MULTISPECIES: cardiolipin synthase	WP_028942528	6.6	31.6
Control	Sample 36.xlsx	VPMSSVLK	1	Pseudomonas	Pseudomonas	MULTISPECIES: hypothetical protein	WP_135002418	90	28.2
Control	Sample 143.xlsx	DGNYTNAAR	1	Pseudomonas acidophila	Pseudomonas	filamentous hemagglutinin N-terminal domain-containing protein	WP_096725513	6.6	31.6
Case	Sample 130.xlsx	WHPAVVVK	1	Pseudomonas aeruginosa	Pseudomonas	dimethyl sulfone monooxygenase SfnG	WP_113886828	15	30.3
Control	Sample 151.xlsx	LGDYDPGSK	1	Pseudomonas aeruginosa	Pseudomonas	TonB-dependent hemoglobin/transferrin/lactoferrin family receptor	WP_124169296	9.3	31.2
Control	Sample 151.xlsx	LGDYDPGSK	1	Pseudomonas aeruginosa	Pseudomonas	TonB-dependent hemoglobin/transferrin/lactoferrin family receptor	WP_124169296	9.3	31.2
Case	Sample 31.xlsx	CELAAMAK	1	Pseudomonas aeruginosa	Pseudomonas	hypothetical protein	WP_121498389	45	29.1
Case	Sample 50.xlsx	WHPAVVVK	1	Pseudomonas aeruginosa	Pseudomonas	dimethyl sulfone monooxygenase SfnG	WP_113886828	15	30.3
Control	Sample 87.xlsx	WHPAVVVK	1	Pseudomonas aeruginosa	Pseudomonas	dimethyl sulfone monooxygenase SfnG	WP_113886828	15	30.3
Case	Sample 62.xlsx	VGSNAGPSK	1	Ralstonia solanacearum	Ralstonia	hypothetical protein	WP_043947453	78	28.6
Case	Sample 7.xlsx	MLSANPNR	1	Ralstonia sp. NFACC01	Ralstonia	alpha/beta hydrolase fold domain-containing protein	WP_092971045	30	29.5
Control	Sample 129.xlsx	DMETNVVK	1	Ruminococcus albus	Ruminococcus	hypothetical protein	WP_037277839	23	29.9
Control	Sample 132.xlsx	SDLTLMRK	1	Ruminococcus albus	Ruminococcus	hypothetical protein	WP_002852241	44	29.1
Case	Sample 2.xlsx	HGSLVFPR	1	Ruminococcus albus	Ruminococcus	hypothetical protein	WP_074959459	61	28.6
Control	Sample 32.xlsx	GIFGQCQK	1	Ruminococcus albus	Ruminococcus	GGDEF domain-containing protein	WP_002846978	30	29.5
Control	Sample 103.xlsx	GLCGGKER	1	Ruminococcus callidus	Ruminococcus	RNA polymerase sporulation sigma factor SigE	WP_021680959	124	27.8
Control	Sample 66.xlsx	CSPYSCGK	1	Ruminococcus callidus	Ruminococcus	hypothetical protein	WP_084194374	22	29.9
Control	Sample 24.xlsx	KMCAEVDK	1	Ruminococcus flavefaciens	Ruminococcus	ribosome recycling factor	WP_028515685	15	30.3
Case	Sample 31.xlsx	SNNTFPER	1	Ruminococcus flavefaciens	Ruminococcus	hypothetical protein	WP_109725303	30	29.5
Control	Sample 97.xlsx	MVQDMEDGKVGIIVTK	1	Ruminococcus flavefaciens	Ruminococcus	Resolvase	SEH60153	7.28e-08	55.8
Control	Sample 47.xlsx	LLKLGIESYK	1	Ruminococcus sp. 1xD21-23	Ruminococcus	site-specific DNA-methyltransferase	WP_150835558	1	34.1
Control	Sample 36.xlsx	VVPTSTGMK	1	Ruminococcus sp. AM42-11	Ruminococcus	hypothetical protein	WP_118578654	9.3	31.2
Control	Sample 108.xlsx	DINESTLPR	1	Ruminococcus sp. AM47-2BH	Ruminococcus	ThiF family adenylyltransferase	WP_118161965	4.7	32
Control	Sample 118.xlsx	DINESTLPR	1	Ruminococcus sp. AM47-2BH	Ruminococcus	ThiF family adenylyltransferase	WP_118161965	4.7	32
Control	Sample 145.xlsx	DINESTLPR	1	Ruminococcus sp. AM47-2BH	Ruminococcus	ThiF family adenylyltransferase	WP_118161965	4.7	32
Control	Sample 93.xlsx	DINESTLPR	1	Ruminococcus sp. AM47-2BH	Ruminococcus	ThiF family adenylyltransferase	WP_118161965	4.7	32
Control	Sample 92.xlsx	KKAGDGVRR	1	Ruminococcus sp. YE71	Ruminococcus	MULTISPECIES: zinc ribbon domain-containing protein	WP_072418664	26	29.9
Control	Sample 86.xlsx	NAESIPPK	1	Solimicrobium silvestre	Solimicrobium	cyanophycin synthetase	WP_105533770	86	28.2
Control	Sample 32.xlsx	APLGLPSSK	1	Sphingobium cloacae	Sphingobium	hypothetical protein	WP_066518101	55	29.1
Control	Sample 137.xlsx	TNGAVSYTR	1	Sphingobium phenoxybenzoativorans	Sphingobium	flagellar hook-basal body complex protein	WP_070156371	13	30.8
Control	Sample 137.xlsx	LGAEGPMK	1	Sphingobium phenoxybenzoativorans	Sphingobium	hypothetical protein	WP_070152621	88	28.2
Control	Sample 17.xlsx	FQLDPPVR	1	Sphingobium sp.	Sphingobium	hypothetical protein DI606_15970	PZU07910	22	29.9
Control	Sample 64.xlsx	LWFVALSK	1	Sphingobium sp. CAP-1	Sphingobium	EamA family transporter	WP_155178451	31	29.5
Control	Sample 140.xlsx	SAMMEGEEGGAAPR	1	Sphingobium yanoikuyae	Sphingobium	hypothetical protein	WP_097383673	4.91e-05	47.3
Control	Sample 141.xlsx	FTHKYADK	1	Sphingobium yanoikuyae	Sphingobium	hypothetical protein	WP_037519067	23	29.9
Case	Sample 26.xlsx	KSNPAAAMR	1	Sphingobium yanoikuyae	Sphingobium	ATP-binding protein	WP_004211963	9.3	31.2
Control	Sample 30.xlsx	MDEAEPPR	1	Sphingopyxis sp. H050	Sphingopyxis	MFS transporter	WP_058814895	11	30.8
Control	Sample 30.xlsx	VDSRMMPK	1	Sphingopyxis sp. LC81	Sphingopyxis	S9 family peptidase	WP_037510523	7.5	31.2
Control	Sample 127.xlsx	VLDIIDPQK	1	unclassified Bacillus	unclassified	MULTISPECIES: hypothetical protein	WP_062686802	3.3	32.5
