# Supplementary material for: Lactobacillus rhamnosus-derived extracellular vesicles influence calcium deposition in a model of breast cancer intraductal calcium stress
Source: iScience. 2025 Apr 28;28(6):112538. doi: 10.1016/j.isci.2025.112538 (PMC12148604; doi:10.1016/j.isci.2025.112538)
Supplement: Data S1. Phylogenetic tree structure of bacterial species in plasma, related to Figure 2 [file mmc5.csv]

Data S1. Phylogenetic tree structure of bacterial species in plasma. The XML file shows the relationships between the phylum of bacteria and its child clades and also includes specific species within these clades. The branch lengths indicate the evolutionary distances between the nodes	and the bootstrap confidence values provide a measure of statistical support for the phylogenetic relationships. The root node represents the phylum; the branch length indicates the evolutionary distance or divergence between the root node and its child nodes; confidence type suggests that the bootstrap support value is 100%	indicating a high level of confidence in the phylogenetic relationship.
<phyloxml xmlns:xsi="http://www.w3.org/2001/XMLSchema-instance" xmlns="http://www.phyloxml.org" xsi:schemaLocation="http://www.phyloxml.org http://www.phyloxml.org/1.10/phyloxml.xsd">
<phylogeny rooted="true"><clade>
<clade>
<name>Actinobacteria</name>
<branch_length>0.00024</branch_length>
<confidence type="bootstrap">100</confidence>
<color><red>51</red><green>204</green><blue>204</blue><alpha>255</alpha></color>
<clade>
<name>Mycobacteroides</name>
<branch_length>0.00014</branch_length>
<confidence type="bootstrap">100</confidence>
<color><red>51</red><green>204</green><blue>204</blue><alpha>255</alpha></color>
<clade>
<name>Mycobacteroides abscessus</name>
<branch_length>0.00004</branch_length>
<color><red>51</red><green>204</green><blue>204</blue><alpha>255</alpha></color>
</clade>
<clade>
<name> Mycobacteroides immunogenum</name>
<branch_length>0.00004</branch_length>
<color><red>51</red><green>204</green><blue>204</blue><alpha>255</alpha></color>
</clade>
<clade>
<name> Mycobacteroides salmoniphilum</name>
<branch_length>0.00004</branch_length>
<color><red>51</red><green>204</green><blue>204</blue><alpha>255</alpha></color>
</clade>
</clade><clade>
<name>Sphaerisporangium</name>
<branch_length>0.00014</branch_length>
<confidence type="bootstrap">100</confidence>
<color><red>51</red><green>204</green><blue>204</blue><alpha>255</alpha></color>
<clade>
<name>Sphaerisporangium sp. LHW63015</name>
<branch_length>0.00004</branch_length>
<color><red>51</red><green>204</green><blue>204</blue><alpha>255</alpha></color>
</clade>
</clade><clade>
<name>Kribbella</name>
<branch_length>0.00014</branch_length>
<confidence type="bootstrap">100</confidence>
<color><red>51</red><green>204</green><blue>204</blue><alpha>255</alpha></color>
<clade>
<name>Kribbella sp. VKM Ac-2500</name>
<branch_length>0.00004</branch_length>
<color><red>51</red><green>204</green><blue>204</blue><alpha>255</alpha></color>
</clade>
<clade>
<name> Kribbella sp. YM53</name>
<branch_length>0.00004</branch_length>
<color><red>51</red><green>204</green><blue>204</blue><alpha>255</alpha></color>
</clade>
</clade><clade>
<name>Nonomuraea</name>
<branch_length>0.00014</branch_length>
<confidence type="bootstrap">100</confidence>
<color><red>51</red><green>204</green><blue>204</blue><alpha>255</alpha></color>
<clade>
<name>Nonomuraea jiangxiensis</name>
<branch_length>0.00004</branch_length>
<color><red>51</red><green>204</green><blue>204</blue><alpha>255</alpha></color>
</clade>
<clade>
<name> Nonomuraea wenchangensis</name>
<branch_length>0.00004</branch_length>
<color><red>51</red><green>204</green><blue>204</blue><alpha>255</alpha></color>
</clade>
</clade><clade>
<name>Kocuria</name>
<branch_length>0.00014</branch_length>
<confidence type="bootstrap">100</confidence>
<color><red>51</red><green>204</green><blue>204</blue><alpha>255</alpha></color>
<clade>
<name>Kocuria marina</name>
<branch_length>0.00004</branch_length>
<color><red>51</red><green>204</green><blue>204</blue><alpha>255</alpha></color>
</clade>
</clade><clade>
<name>Leucobacter</name>
<branch_length>0.00014</branch_length>
<confidence type="bootstrap">100</confidence>
<color><red>51</red><green>204</green><blue>204</blue><alpha>255</alpha></color>
<clade>
<name>Leucobacter luti</name>
<branch_length>0.00004</branch_length>
<color><red>51</red><green>204</green><blue>204</blue><alpha>255</alpha></color>
</clade>
</clade><clade>
<name>Blastococcus</name>
<branch_length>0.00014</branch_length>
<confidence type="bootstrap">100</confidence>
<color><red>51</red><green>204</green><blue>204</blue><alpha>255</alpha></color>
<clade>
<name>Blastococcus aggregatus</name>
<branch_length>0.00004</branch_length>
<color><red>51</red><green>204</green><blue>204</blue><alpha>255</alpha></color>
</clade>
<clade>
<name> Blastococcus saxobsidens</name>
<branch_length>0.00004</branch_length>
<color><red>51</red><green>204</green><blue>204</blue><alpha>255</alpha></color>
</clade>
<clade>
<name> Blastococcus sp. DSM 44270</name>
<branch_length>0.00004</branch_length>
<color><red>51</red><green>204</green><blue>204</blue><alpha>255</alpha></color>
</clade>
</clade><clade>
<name>Microbacterium</name>
<branch_length>0.00014</branch_length>
<confidence type="bootstrap">100</confidence>
<color><red>51</red><green>204</green><blue>204</blue><alpha>255</alpha></color>
<clade>
<name>Microbacterium sediminis</name>
<branch_length>0.00004</branch_length>
<color><red>51</red><green>204</green><blue>204</blue><alpha>255</alpha></color>
</clade>
<clade>
<name> Microbacterium sp. BK668</name>
<branch_length>0.00004</branch_length>
<color><red>51</red><green>204</green><blue>204</blue><alpha>255</alpha></color>
</clade>
<clade>
<name> Microbacterium sp. SZ1</name>
<branch_length>0.00004</branch_length>
<color><red>51</red><green>204</green><blue>204</blue><alpha>255</alpha></color>
</clade>
</clade><clade>
<name>Gordonia</name>
<branch_length>0.00014</branch_length>
<confidence type="bootstrap">100</confidence>
<color><red>51</red><green>204</green><blue>204</blue><alpha>255</alpha></color>
<clade>
<name>Gordonia sp. NB4-1Y</name>
<branch_length>0.00004</branch_length>
<color><red>51</red><green>204</green><blue>204</blue><alpha>255</alpha></color>
</clade>
</clade><clade>
<name>Microbispora</name>
<branch_length>0.00014</branch_length>
<confidence type="bootstrap">100</confidence>
<color><red>51</red><green>204</green><blue>204</blue><alpha>255</alpha></color>
<clade>
<name>Microbispora sp. ATCC PTA-5024</name>
<branch_length>0.00004</branch_length>
<color><red>51</red><green>204</green><blue>204</blue><alpha>255</alpha></color>
</clade>
</clade><clade>
<name>Actinomadura</name>
<branch_length>0.00014</branch_length>
<confidence type="bootstrap">100</confidence>
<color><red>51</red><green>204</green><blue>204</blue><alpha>255</alpha></color>
<clade>
<name>Actinomadura mexicana</name>
<branch_length>0.00004</branch_length>
<color><red>51</red><green>204</green><blue>204</blue><alpha>255</alpha></color>
</clade>
<clade>
<name> Actinomadura montaniterrae</name>
<branch_length>0.00004</branch_length>
<color><red>51</red><green>204</green><blue>204</blue><alpha>255</alpha></color>
</clade>
<clade>
<name> Actinomadura rudentiformis</name>
<branch_length>0.00004</branch_length>
<color><red>51</red><green>204</green><blue>204</blue><alpha>255</alpha></color>
</clade>
<clade>
<name> Actinomadura sp. WAC 06369</name>
<branch_length>0.00004</branch_length>
<color><red>51</red><green>204</green><blue>204</blue><alpha>255</alpha></color>
</clade>
</clade><clade>
<name>Streptomyces</name>
<branch_length>0.00014</branch_length>
<confidence type="bootstrap">100</confidence>
<color><red>51</red><green>204</green><blue>204</blue><alpha>255</alpha></color>
<clade>
<name>Streptomyces acidiscabies</name>
<branch_length>0.00004</branch_length>
<color><red>51</red><green>204</green><blue>204</blue><alpha>255</alpha></color>
</clade>
<clade>
<name> Streptomyces albulus</name>
<branch_length>0.00004</branch_length>
<color><red>51</red><green>204</green><blue>204</blue><alpha>255</alpha></color>
</clade>
<clade>
<name> Streptomyces angustmyceticus</name>
<branch_length>0.00004</branch_length>
<color><red>51</red><green>204</green><blue>204</blue><alpha>255</alpha></color>
</clade>
<clade>
<name> Streptomyces antibioticus</name>
<branch_length>0.00004</branch_length>
<color><red>51</red><green>204</green><blue>204</blue><alpha>255</alpha></color>
</clade>
<clade>
<name> Streptomyces formicae</name>
<branch_length>0.00004</branch_length>
<color><red>51</red><green>204</green><blue>204</blue><alpha>255</alpha></color>
</clade>
<clade>
<name> Streptomyces klenkii</name>
<branch_length>0.00004</branch_length>
<color><red>51</red><green>204</green><blue>204</blue><alpha>255</alpha></color>
</clade>
<clade>
<name> Streptomyces leeuwenhoekii</name>
<branch_length>0.00004</branch_length>
<color><red>51</red><green>204</green><blue>204</blue><alpha>255</alpha></color>
</clade>
<clade>
<name> Streptomyces lydicus</name>
<branch_length>0.00004</branch_length>
<color><red>51</red><green>204</green><blue>204</blue><alpha>255</alpha></color>
</clade>
<clade>
<name> Streptomyces sp. 19</name>
<branch_length>0.00004</branch_length>
<color><red>51</red><green>204</green><blue>204</blue><alpha>255</alpha></color>
</clade>
<clade>
<name> Streptomyces sp. 42</name>
<branch_length>0.00004</branch_length>
<color><red>51</red><green>204</green><blue>204</blue><alpha>255</alpha></color>
</clade>
<clade>
<name> Streptomyces sp. A0642</name>
<branch_length>0.00004</branch_length>
<color><red>51</red><green>204</green><blue>204</blue><alpha>255</alpha></color>
</clade>
<clade>
<name> Streptomyces sp. CB02923</name>
<branch_length>0.00004</branch_length>
<color><red>51</red><green>204</green><blue>204</blue><alpha>255</alpha></color>
</clade>
<clade>
<name> Streptomyces sp. LamerLS-316</name>
<branch_length>0.00004</branch_length>
<color><red>51</red><green>204</green><blue>204</blue><alpha>255</alpha></color>
</clade>
<clade>
<name> Streptomyces sp. MMG1533</name>
<branch_length>0.00004</branch_length>
<color><red>51</red><green>204</green><blue>204</blue><alpha>255</alpha></color>
</clade>
<clade>
<name> Streptomyces sp. TLI 146</name>
<branch_length>0.00004</branch_length>
<color><red>51</red><green>204</green><blue>204</blue><alpha>255</alpha></color>
</clade>
<clade>
<name> Streptomyces sp. TLI 55</name>
<branch_length>0.00004</branch_length>
<color><red>51</red><green>204</green><blue>204</blue><alpha>255</alpha></color>
</clade>
<clade>
<name> Streptomyces tsukubensis</name>
<branch_length>0.00004</branch_length>
<color><red>51</red><green>204</green><blue>204</blue><alpha>255</alpha></color>
</clade>
<clade>
<name> Streptomyces venezuelae</name>
<branch_length>0.00004</branch_length>
<color><red>51</red><green>204</green><blue>204</blue><alpha>255</alpha></color>
</clade>
</clade><clade>
<name>Micromonospora</name>
<branch_length>0.00014</branch_length>
<confidence type="bootstrap">100</confidence>
<color><red>51</red><green>204</green><blue>204</blue><alpha>255</alpha></color>
<clade>
<name>Micromonospora citrea</name>
<branch_length>0.00004</branch_length>
<color><red>51</red><green>204</green><blue>204</blue><alpha>255</alpha></color>
</clade>
<clade>
<name> Micromonospora coriariae</name>
<branch_length>0.00004</branch_length>
<color><red>51</red><green>204</green><blue>204</blue><alpha>255</alpha></color>
</clade>
<clade>
<name> Micromonospora halophytica</name>
<branch_length>0.00004</branch_length>
<color><red>51</red><green>204</green><blue>204</blue><alpha>255</alpha></color>
</clade>
<clade>
<name> Micromonospora noduli</name>
<branch_length>0.00004</branch_length>
<color><red>51</red><green>204</green><blue>204</blue><alpha>255</alpha></color>
</clade>
<clade>
<name> Micromonospora sagamiensis</name>
<branch_length>0.00004</branch_length>
<color><red>51</red><green>204</green><blue>204</blue><alpha>255</alpha></color>
</clade>
<clade>
<name> Micromonospora sp. AMSO1212t</name>
<branch_length>0.00004</branch_length>
<color><red>51</red><green>204</green><blue>204</blue><alpha>255</alpha></color>
</clade>
<clade>
<name> Micromonospora sp. KC207</name>
<branch_length>0.00004</branch_length>
<color><red>51</red><green>204</green><blue>204</blue><alpha>255</alpha></color>
</clade>
</clade><clade>
<name>Actinoplanes</name>
<branch_length>0.00014</branch_length>
<confidence type="bootstrap">100</confidence>
<color><red>51</red><green>204</green><blue>204</blue><alpha>255</alpha></color>
<clade>
<name>Actinoplanes italicus</name>
<branch_length>0.00004</branch_length>
<color><red>51</red><green>204</green><blue>204</blue><alpha>255</alpha></color>
</clade>
</clade><clade>
<name>Pseudonocardia</name>
<branch_length>0.00014</branch_length>
<confidence type="bootstrap">100</confidence>
<color><red>51</red><green>204</green><blue>204</blue><alpha>255</alpha></color>
<clade>
<name>Pseudonocardia sp. AL041005-10</name>
<branch_length>0.00004</branch_length>
<color><red>51</red><green>204</green><blue>204</blue><alpha>255</alpha></color>
</clade>
</clade><clade>
<name>Nocardioides</name>
<branch_length>0.00014</branch_length>
<confidence type="bootstrap">100</confidence>
<color><red>51</red><green>204</green><blue>204</blue><alpha>255</alpha></color>
<clade>
<name>Nocardioides sp. CF167</name>
<branch_length>0.00004</branch_length>
<color><red>51</red><green>204</green><blue>204</blue><alpha>255</alpha></color>
</clade>
</clade><clade>
<name>Rhodococcus</name>
<branch_length>0.00014</branch_length>
<confidence type="bootstrap">100</confidence>
<color><red>51</red><green>204</green><blue>204</blue><alpha>255</alpha></color>
<clade>
<name>Rhodococcus agglutinans</name>
<branch_length>0.00004</branch_length>
<color><red>51</red><green>204</green><blue>204</blue><alpha>255</alpha></color>
</clade>
</clade><clade>
<name>Nocardia</name>
<branch_length>0.00014</branch_length>
<confidence type="bootstrap">100</confidence>
<color><red>51</red><green>204</green><blue>204</blue><alpha>255</alpha></color>
<clade>
<name>Nocardia cyriacigeorgica</name>
<branch_length>0.00004</branch_length>
<color><red>51</red><green>204</green><blue>204</blue><alpha>255</alpha></color>
</clade>
<clade>
<name> Nocardia terpenica</name>
<branch_length>0.00004</branch_length>
<color><red>51</red><green>204</green><blue>204</blue><alpha>255</alpha></color>
</clade>
</clade><clade>
<name>Amycolatopsis</name>
<branch_length>0.00014</branch_length>
<confidence type="bootstrap">100</confidence>
<color><red>51</red><green>204</green><blue>204</blue><alpha>255</alpha></color>
<clade>
<name>Amycolatopsis sp. GLM-1</name>
<branch_length>0.00004</branch_length>
<color><red>51</red><green>204</green><blue>204</blue><alpha>255</alpha></color>
</clade>
<clade>
<name> Amycolatopsis sp. YIM 10</name>
<branch_length>0.00004</branch_length>
<color><red>51</red><green>204</green><blue>204</blue><alpha>255</alpha></color>
</clade>
<clade>
<name> Amycolatopsis tolypomycina</name>
<branch_length>0.00004</branch_length>
<color><red>51</red><green>204</green><blue>204</blue><alpha>255</alpha></color>
</clade>
</clade><clade>
<name>Mycobacterium</name>
<branch_length>0.00014</branch_length>
<confidence type="bootstrap">100</confidence>
<color><red>51</red><green>204</green><blue>204</blue><alpha>255</alpha></color>
<clade>
<name>Mycobacterium alsense</name>
<branch_length>0.00004</branch_length>
<color><red>51</red><green>204</green><blue>204</blue><alpha>255</alpha></color>
</clade>
<clade>
<name> Mycobacterium angelicum</name>
<branch_length>0.00004</branch_length>
<color><red>51</red><green>204</green><blue>204</blue><alpha>255</alpha></color>
</clade>
<clade>
<name> Mycobacterium asiaticum</name>
<branch_length>0.00004</branch_length>
<color><red>51</red><green>204</green><blue>204</blue><alpha>255</alpha></color>
</clade>
<clade>
<name> Mycobacterium celatum</name>
<branch_length>0.00004</branch_length>
<color><red>51</red><green>204</green><blue>204</blue><alpha>255</alpha></color>
</clade>
<clade>
<name> Mycobacterium conspicuum</name>
<branch_length>0.00004</branch_length>
<color><red>51</red><green>204</green><blue>204</blue><alpha>255</alpha></color>
</clade>
<clade>
<name> Mycobacterium sp. MS1601</name>
<branch_length>0.00004</branch_length>
<color><red>51</red><green>204</green><blue>204</blue><alpha>255</alpha></color>
</clade>
<clade>
<name> Mycobacterium sp. ST-F2</name>
<branch_length>0.00004</branch_length>
<color><red>51</red><green>204</green><blue>204</blue><alpha>255</alpha></color>
</clade>
<clade>
<name> Mycobacterium syngnathidarum</name>
<branch_length>0.00004</branch_length>
<color><red>51</red><green>204</green><blue>204</blue><alpha>255</alpha></color>
</clade>
</clade><clade>
<name>Corynebacterium</name>
<branch_length>0.00014</branch_length>
<confidence type="bootstrap">100</confidence>
<color><red>51</red><green>204</green><blue>204</blue><alpha>255</alpha></color>
<clade>
<name>Corynebacterium diphtheriae</name>
<branch_length>0.00004</branch_length>
<color><red>51</red><green>204</green><blue>204</blue><alpha>255</alpha></color>
</clade>
<clade>
<name> Corynebacterium mycetoides</name>
<branch_length>0.00004</branch_length>
<color><red>51</red><green>204</green><blue>204</blue><alpha>255</alpha></color>
</clade>
<clade>
<name> Corynebacterium sp. 2184</name>
<branch_length>0.00004</branch_length>
<color><red>51</red><green>204</green><blue>204</blue><alpha>255</alpha></color>
</clade>
<clade>
<name> Corynebacterium sp. J010B-136</name>
<branch_length>0.00004</branch_length>
<color><red>51</red><green>204</green><blue>204</blue><alpha>255</alpha></color>
</clade>
<clade>
<name> Corynebacterium sp. NML130628</name>
<branch_length>0.00004</branch_length>
<color><red>51</red><green>204</green><blue>204</blue><alpha>255</alpha></color>
</clade>
<clade>
<name> Corynebacterium urealyticum</name>
<branch_length>0.00004</branch_length>
<color><red>51</red><green>204</green><blue>204</blue><alpha>255</alpha></color>
</clade>
<clade>
<name> Corynebacterium variabile</name>
<branch_length>0.00004</branch_length>
<color><red>51</red><green>204</green><blue>204</blue><alpha>255</alpha></color>
</clade>
</clade><clade>
<name>Cellulomonas</name>
<branch_length>0.00014</branch_length>
<confidence type="bootstrap">100</confidence>
<color><red>51</red><green>204</green><blue>204</blue><alpha>255</alpha></color>
<clade>
<name>Cellulomonas cellasea</name>
<branch_length>0.00004</branch_length>
<color><red>51</red><green>204</green><blue>204</blue><alpha>255</alpha></color>
</clade>
<clade>
<name> Cellulomonas sp. B6</name>
<branch_length>0.00004</branch_length>
<color><red>51</red><green>204</green><blue>204</blue><alpha>255</alpha></color>
</clade>
</clade><clade>
<name>Brevibacterium</name>
<branch_length>0.00014</branch_length>
<confidence type="bootstrap">100</confidence>
<color><red>51</red><green>204</green><blue>204</blue><alpha>255</alpha></color>
<clade>
<name>Brevibacterium aurantiacum</name>
<branch_length>0.00004</branch_length>
<color><red>51</red><green>204</green><blue>204</blue><alpha>255</alpha></color>
</clade>
</clade><clade>
<name>Bifidobacterium</name>
<branch_length>0.00014</branch_length>
<confidence type="bootstrap">100</confidence>
<color><red>51</red><green>204</green><blue>204</blue><alpha>255</alpha></color>
<clade>
<name>Bifidobacterium adolescentis</name>
<branch_length>0.00004</branch_length>
<color><red>51</red><green>204</green><blue>204</blue><alpha>255</alpha></color>
</clade>
<clade>
<name> Bifidobacterium dolichotidis</name>
<branch_length>0.00004</branch_length>
<color><red>51</red><green>204</green><blue>204</blue><alpha>255</alpha></color>
</clade>
<clade>
<name> Bifidobacterium longum</name>
<branch_length>0.00004</branch_length>
<color><red>51</red><green>204</green><blue>204</blue><alpha>255</alpha></color>
</clade>
</clade></clade><clade>
<name>Bacteroidetes</name>
<branch_length>0.00024</branch_length>
<confidence type="bootstrap">100</confidence>
<color><red>255</red><green>51</green><blue>153</blue><alpha>255</alpha></color>
<clade>
<name>Seonamhaeicola</name>
<branch_length>0.00014</branch_length>
<confidence type="bootstrap">100</confidence>
<color><red>255</red><green>51</green><blue>153</blue><alpha>255</alpha></color>
<clade>
<name>Seonamhaeicola marinus</name>
<branch_length>0.00004</branch_length>
<color><red>255</red><green>51</green><blue>153</blue><alpha>255</alpha></color>
</clade>
</clade><clade>
<name>Chitinophaga</name>
<branch_length>0.00014</branch_length>
<confidence type="bootstrap">100</confidence>
<color><red>255</red><green>51</green><blue>153</blue><alpha>255</alpha></color>
<clade>
<name>Chitinophaga sp. BN140078</name>
<branch_length>0.00004</branch_length>
<color><red>255</red><green>51</green><blue>153</blue><alpha>255</alpha></color>
</clade>
<clade>
<name> Chitinophaga sp. S165</name>
<branch_length>0.00004</branch_length>
<color><red>255</red><green>51</green><blue>153</blue><alpha>255</alpha></color>
</clade>
<clade>
<name> Chitinophaga sp. YR573</name>
<branch_length>0.00004</branch_length>
<color><red>255</red><green>51</green><blue>153</blue><alpha>255</alpha></color>
</clade>
<clade>
<name> Chitinophaga sp. YR627</name>
<branch_length>0.00004</branch_length>
<color><red>255</red><green>51</green><blue>153</blue><alpha>255</alpha></color>
</clade>
<clade>
<name> Chitinophaga terrae Kim and Jung 2007</name>
<branch_length>0.00004</branch_length>
<color><red>255</red><green>51</green><blue>153</blue><alpha>255</alpha></color>
</clade>
</clade><clade>
<name>Mucilaginibacter</name>
<branch_length>0.00014</branch_length>
<confidence type="bootstrap">100</confidence>
<color><red>255</red><green>51</green><blue>153</blue><alpha>255</alpha></color>
<clade>
<name>Mucilaginibacter pineti</name>
<branch_length>0.00004</branch_length>
<color><red>255</red><green>51</green><blue>153</blue><alpha>255</alpha></color>
</clade>
<clade>
<name> Mucilaginibacter sp. MD40</name>
<branch_length>0.00004</branch_length>
<color><red>255</red><green>51</green><blue>153</blue><alpha>255</alpha></color>
</clade>
</clade><clade>
<name>Parabacteroides</name>
<branch_length>0.00014</branch_length>
<confidence type="bootstrap">100</confidence>
<color><red>255</red><green>51</green><blue>153</blue><alpha>255</alpha></color>
<clade>
<name>Parabacteroides goldsteinii</name>
<branch_length>0.00004</branch_length>
<color><red>255</red><green>51</green><blue>153</blue><alpha>255</alpha></color>
</clade>
</clade><clade>
<name>Hymenobacter</name>
<branch_length>0.00014</branch_length>
<confidence type="bootstrap">100</confidence>
<color><red>255</red><green>51</green><blue>153</blue><alpha>255</alpha></color>
<clade>
<name>Hymenobacter sp. 92R-1</name>
<branch_length>0.00004</branch_length>
<color><red>255</red><green>51</green><blue>153</blue><alpha>255</alpha></color>
</clade>
<clade>
<name> Hymenobacter sp. KIGAM108</name>
<branch_length>0.00004</branch_length>
<color><red>255</red><green>51</green><blue>153</blue><alpha>255</alpha></color>
</clade>
</clade><clade>
<name>Pedobacter</name>
<branch_length>0.00014</branch_length>
<confidence type="bootstrap">100</confidence>
<color><red>255</red><green>51</green><blue>153</blue><alpha>255</alpha></color>
<clade>
<name>Pedobacter ginsenosidimutans</name>
<branch_length>0.00004</branch_length>
<color><red>255</red><green>51</green><blue>153</blue><alpha>255</alpha></color>
</clade>
<clade>
<name> Pedobacter jejuensis</name>
<branch_length>0.00004</branch_length>
<color><red>255</red><green>51</green><blue>153</blue><alpha>255</alpha></color>
</clade>
<clade>
<name> Pedobacter nyackensis</name>
<branch_length>0.00004</branch_length>
<color><red>255</red><green>51</green><blue>153</blue><alpha>255</alpha></color>
</clade>
<clade>
<name> Pedobacter sp. CF523</name>
<branch_length>0.00004</branch_length>
<color><red>255</red><green>51</green><blue>153</blue><alpha>255</alpha></color>
</clade>
<clade>
<name> Pedobacter sp. Leaf41</name>
<branch_length>0.00004</branch_length>
<color><red>255</red><green>51</green><blue>153</blue><alpha>255</alpha></color>
</clade>
<clade>
<name> Pedobacter sp. PACM 27299</name>
<branch_length>0.00004</branch_length>
<color><red>255</red><green>51</green><blue>153</blue><alpha>255</alpha></color>
</clade>
<clade>
<name> Pedobacter sp. RP-3-22</name>
<branch_length>0.00004</branch_length>
<color><red>255</red><green>51</green><blue>153</blue><alpha>255</alpha></color>
</clade>
</clade><clade>
<name>Chitinophagaceae</name>
<branch_length>0.00014</branch_length>
<confidence type="bootstrap">100</confidence>
<color><red>255</red><green>51</green><blue>153</blue><alpha>255</alpha></color>
<clade>
<name>Chitinophagaceae IBVUCB2</name>
<branch_length>0.00004</branch_length>
<color><red>255</red><green>51</green><blue>153</blue><alpha>255</alpha></color>
</clade>
</clade><clade>
<name>Chryseobacterium</name>
<branch_length>0.00014</branch_length>
<confidence type="bootstrap">100</confidence>
<color><red>255</red><green>51</green><blue>153</blue><alpha>255</alpha></color>
<clade>
<name>Chryseobacterium hagamense</name>
<branch_length>0.00004</branch_length>
<color><red>255</red><green>51</green><blue>153</blue><alpha>255</alpha></color>
</clade>
<clade>
<name> Chryseobacterium shigense</name>
<branch_length>0.00004</branch_length>
<color><red>255</red><green>51</green><blue>153</blue><alpha>255</alpha></color>
</clade>
</clade><clade>
<name>Sphingobacterium</name>
<branch_length>0.00014</branch_length>
<confidence type="bootstrap">100</confidence>
<color><red>255</red><green>51</green><blue>153</blue><alpha>255</alpha></color>
<clade>
<name>Sphingobacterium sp. JUb78</name>
<branch_length>0.00004</branch_length>
<color><red>255</red><green>51</green><blue>153</blue><alpha>255</alpha></color>
</clade>
</clade><clade>
<name>Prevotella</name>
<branch_length>0.00014</branch_length>
<confidence type="bootstrap">100</confidence>
<color><red>255</red><green>51</green><blue>153</blue><alpha>255</alpha></color>
<clade>
<name>Prevotella bryantii</name>
<branch_length>0.00004</branch_length>
<color><red>255</red><green>51</green><blue>153</blue><alpha>255</alpha></color>
</clade>
<clade>
<name> Prevotella copri</name>
<branch_length>0.00004</branch_length>
<color><red>255</red><green>51</green><blue>153</blue><alpha>255</alpha></color>
</clade>
<clade>
<name> Prevotella disiens</name>
<branch_length>0.00004</branch_length>
<color><red>255</red><green>51</green><blue>153</blue><alpha>255</alpha></color>
</clade>
<clade>
<name> Prevotella oulorum</name>
<branch_length>0.00004</branch_length>
<color><red>255</red><green>51</green><blue>153</blue><alpha>255</alpha></color>
</clade>
</clade><clade>
<name>Porphyromonas</name>
<branch_length>0.00014</branch_length>
<confidence type="bootstrap">100</confidence>
<color><red>255</red><green>51</green><blue>153</blue><alpha>255</alpha></color>
<clade>
<name>Porphyromonas gingivalis</name>
<branch_length>0.00004</branch_length>
<color><red>255</red><green>51</green><blue>153</blue><alpha>255</alpha></color>
</clade>
</clade><clade>
<name>Bacteroides</name>
<branch_length>0.00014</branch_length>
<confidence type="bootstrap">100</confidence>
<color><red>255</red><green>51</green><blue>153</blue><alpha>255</alpha></color>
<clade>
<name>Bacteroides clarus</name>
<branch_length>0.00004</branch_length>
<color><red>255</red><green>51</green><blue>153</blue><alpha>255</alpha></color>
</clade>
<clade>
<name> Bacteroides intestinalis</name>
<branch_length>0.00004</branch_length>
<color><red>255</red><green>51</green><blue>153</blue><alpha>255</alpha></color>
</clade>
<clade>
<name> Bacteroides sp. 2 2 4</name>
<branch_length>0.00004</branch_length>
<color><red>255</red><green>51</green><blue>153</blue><alpha>255</alpha></color>
</clade>
<clade>
<name> Bacteroides thetaiotaomicron</name>
<branch_length>0.00004</branch_length>
<color><red>255</red><green>51</green><blue>153</blue><alpha>255</alpha></color>
</clade>
<clade>
<name> Bacteroides uniformis</name>
<branch_length>0.00004</branch_length>
<color><red>255</red><green>51</green><blue>153</blue><alpha>255</alpha></color>
</clade>
</clade><clade>
<name>Flavobacterium</name>
<branch_length>0.00014</branch_length>
<confidence type="bootstrap">100</confidence>
<color><red>255</red><green>51</green><blue>153</blue><alpha>255</alpha></color>
<clade>
<name>Flavobacterium pectinovorum</name>
<branch_length>0.00004</branch_length>
<color><red>255</red><green>51</green><blue>153</blue><alpha>255</alpha></color>
</clade>
<clade>
<name> Flavobacterium psychrophilum</name>
<branch_length>0.00004</branch_length>
<color><red>255</red><green>51</green><blue>153</blue><alpha>255</alpha></color>
</clade>
<clade>
<name> Flavobacterium sp. 140616W15</name>
<branch_length>0.00004</branch_length>
<color><red>255</red><green>51</green><blue>153</blue><alpha>255</alpha></color>
</clade>
<clade>
<name> Flavobacterium sp. S87F.05</name>
<branch_length>0.00004</branch_length>
<color><red>255</red><green>51</green><blue>153</blue><alpha>255</alpha></color>
</clade>
</clade></clade><clade>
<name>Chloroflexi</name>
<branch_length>0.00024</branch_length>
<confidence type="bootstrap">100</confidence>
<color><red>255</red><green>255</green><blue>0</blue><alpha>255</alpha></color>
<clade>
<name>Dictyobacter</name>
<branch_length>0.00014</branch_length>
<confidence type="bootstrap">100</confidence>
<color><red>255</red><green>255</green><blue>0</blue><alpha>255</alpha></color>
<clade>
<name>Dictyobacter kobayashii</name>
<branch_length>0.00004</branch_length>
<color><red>255</red><green>255</green><blue>0</blue><alpha>255</alpha></color>
</clade>
</clade></clade><clade>
<name>Deinococcus-Thermus</name>
<branch_length>0.00024</branch_length>
<confidence type="bootstrap">100</confidence>
<color><red>51</red><green>153</green><blue>102</blue><alpha>255</alpha></color>
<clade>
<name>Deinococcus</name>
<branch_length>0.00014</branch_length>
<confidence type="bootstrap">100</confidence>
<color><red>51</red><green>153</green><blue>102</blue><alpha>255</alpha></color>
<clade>
<name>Deinococcus ficus</name>
<branch_length>0.00004</branch_length>
<color><red>51</red><green>153</green><blue>102</blue><alpha>255</alpha></color>
</clade>
</clade></clade><clade>
<name>Firmicutes</name>
<branch_length>0.00024</branch_length>
<confidence type="bootstrap">100</confidence>
<color><red>153</red><green>204</green><blue>0</blue><alpha>255</alpha></color>
<clade>
<name>Psychrobacillus</name>
<branch_length>0.00014</branch_length>
<confidence type="bootstrap">100</confidence>
<color><red>153</red><green>204</green><blue>0</blue><alpha>255</alpha></color>
<clade>
<name>Psychrobacillus insolitus</name>
<branch_length>0.00004</branch_length>
<color><red>153</red><green>204</green><blue>0</blue><alpha>255</alpha></color>
</clade>
<clade>
<name> Psychrobacillus psychrotolerans</name>
<branch_length>0.00004</branch_length>
<color><red>153</red><green>204</green><blue>0</blue><alpha>255</alpha></color>
</clade>
</clade><clade>
<name>Lysinibacillus</name>
<branch_length>0.00014</branch_length>
<confidence type="bootstrap">100</confidence>
<color><red>153</red><green>204</green><blue>0</blue><alpha>255</alpha></color>
<clade>
<name>Lysinibacillus sp. ZYM-1</name>
<branch_length>0.00004</branch_length>
<color><red>153</red><green>204</green><blue>0</blue><alpha>255</alpha></color>
</clade>
</clade><clade>
<name>Cohnella</name>
<branch_length>0.00014</branch_length>
<confidence type="bootstrap">100</confidence>
<color><red>153</red><green>204</green><blue>0</blue><alpha>255</alpha></color>
<clade>
<name>Cohnella phaseoli</name>
<branch_length>0.00004</branch_length>
<color><red>153</red><green>204</green><blue>0</blue><alpha>255</alpha></color>
</clade>
<clade>
<name> Cohnella sp. AR92</name>
<branch_length>0.00004</branch_length>
<color><red>153</red><green>204</green><blue>0</blue><alpha>255</alpha></color>
</clade>
</clade><clade>
<name>Lachnospiraceae</name>
<branch_length>0.00014</branch_length>
<confidence type="bootstrap">100</confidence>
<color><red>153</red><green>204</green><blue>0</blue><alpha>255</alpha></color>
<clade>
<name>Lachnospiraceae bacterium</name>
<branch_length>0.00004</branch_length>
<color><red>153</red><green>204</green><blue>0</blue><alpha>255</alpha></color>
</clade>
</clade><clade>
<name>Brevibacillus</name>
<branch_length>0.00014</branch_length>
<confidence type="bootstrap">100</confidence>
<color><red>153</red><green>204</green><blue>0</blue><alpha>255</alpha></color>
<clade>
<name>Brevibacillus borstelensis AK1</name>
<branch_length>0.00004</branch_length>
<color><red>153</red><green>204</green><blue>0</blue><alpha>255</alpha></color>
</clade>
<clade>
<name> Brevibacillus fluminis</name>
<branch_length>0.00004</branch_length>
<color><red>153</red><green>204</green><blue>0</blue><alpha>255</alpha></color>
</clade>
</clade><clade>
<name>Weissella</name>
<branch_length>0.00014</branch_length>
<confidence type="bootstrap">100</confidence>
<color><red>153</red><green>204</green><blue>0</blue><alpha>255</alpha></color>
<clade>
<name>Weissella cibaria</name>
<branch_length>0.00004</branch_length>
<color><red>153</red><green>204</green><blue>0</blue><alpha>255</alpha></color>
</clade>
</clade><clade>
<name>Paenibacillus</name>
<branch_length>0.00014</branch_length>
<confidence type="bootstrap">100</confidence>
<color><red>153</red><green>204</green><blue>0</blue><alpha>255</alpha></color>
<clade>
<name>Paenibacillus amylolyticus</name>
<branch_length>0.00004</branch_length>
<color><red>153</red><green>204</green><blue>0</blue><alpha>255</alpha></color>
</clade>
<clade>
<name> Paenibacillus flagellatus</name>
<branch_length>0.00004</branch_length>
<color><red>153</red><green>204</green><blue>0</blue><alpha>255</alpha></color>
</clade>
<clade>
<name> Paenibacillus ginsengarvi</name>
<branch_length>0.00004</branch_length>
<color><red>153</red><green>204</green><blue>0</blue><alpha>255</alpha></color>
</clade>
<clade>
<name> Paenibacillus ihbetae</name>
<branch_length>0.00004</branch_length>
<color><red>153</red><green>204</green><blue>0</blue><alpha>255</alpha></color>
</clade>
<clade>
<name> Paenibacillus naphthalenovorans</name>
<branch_length>0.00004</branch_length>
<color><red>153</red><green>204</green><blue>0</blue><alpha>255</alpha></color>
</clade>
<clade>
<name> Paenibacillus nuruki</name>
<branch_length>0.00004</branch_length>
<color><red>153</red><green>204</green><blue>0</blue><alpha>255</alpha></color>
</clade>
<clade>
<name> Paenibacillus sp. FSL H8-0548</name>
<branch_length>0.00004</branch_length>
<color><red>153</red><green>204</green><blue>0</blue><alpha>255</alpha></color>
</clade>
<clade>
<name> Paenibacillus xylanexedens</name>
<branch_length>0.00004</branch_length>
<color><red>153</red><green>204</green><blue>0</blue><alpha>255</alpha></color>
</clade>
</clade><clade>
<name>Exiguobacterium</name>
<branch_length>0.00014</branch_length>
<confidence type="bootstrap">100</confidence>
<color><red>153</red><green>204</green><blue>0</blue><alpha>255</alpha></color>
<clade>
<name>Exiguobacterium sp. BMC-KP</name>
<branch_length>0.00004</branch_length>
<color><red>153</red><green>204</green><blue>0</blue><alpha>255</alpha></color>
</clade>
</clade><clade>
<name>Eubacterium</name>
<branch_length>0.00014</branch_length>
<confidence type="bootstrap">100</confidence>
<color><red>153</red><green>204</green><blue>0</blue><alpha>255</alpha></color>
<clade>
<name>Eubacterium sp. AM46-8</name>
<branch_length>0.00004</branch_length>
<color><red>153</red><green>204</green><blue>0</blue><alpha>255</alpha></color>
</clade>
</clade><clade>
<name>Lactobacillus</name>
<branch_length>0.00014</branch_length>
<confidence type="bootstrap">100</confidence>
<color><red>153</red><green>204</green><blue>0</blue><alpha>255</alpha></color>
<clade>
<name>Lactobacillus gallinarum</name>
<branch_length>0.00004</branch_length>
<color><red>153</red><green>204</green><blue>0</blue><alpha>255</alpha></color>
</clade>
<clade>
<name> Lactobacillus hordei</name>
<branch_length>0.00004</branch_length>
<color><red>153</red><green>204</green><blue>0</blue><alpha>255</alpha></color>
</clade>
<clade>
<name> Lactobacillus paracasei</name>
<branch_length>0.00004</branch_length>
<color><red>153</red><green>204</green><blue>0</blue><alpha>255</alpha></color>
</clade>
</clade><clade>
<name>Clostridium</name>
<branch_length>0.00014</branch_length>
<confidence type="bootstrap">100</confidence>
<color><red>153</red><green>204</green><blue>0</blue><alpha>255</alpha></color>
<clade>
<name>Clostridium botulinum</name>
<branch_length>0.00004</branch_length>
<color><red>153</red><green>204</green><blue>0</blue><alpha>255</alpha></color>
</clade>
<clade>
<name> Clostridium perfringens</name>
<branch_length>0.00004</branch_length>
<color><red>153</red><green>204</green><blue>0</blue><alpha>255</alpha></color>
</clade>
</clade><clade>
<name>Bacillus</name>
<branch_length>0.00014</branch_length>
<confidence type="bootstrap">100</confidence>
<color><red>153</red><green>204</green><blue>0</blue><alpha>255</alpha></color>
<clade>
<name>Bacillus aquimaris</name>
<branch_length>0.00004</branch_length>
<color><red>153</red><green>204</green><blue>0</blue><alpha>255</alpha></color>
</clade>
<clade>
<name> Bacillus cereus</name>
<branch_length>0.00004</branch_length>
<color><red>153</red><green>204</green><blue>0</blue><alpha>255</alpha></color>
</clade>
<clade>
<name> Bacillus cereus BAG1X1-1</name>
<branch_length>0.00004</branch_length>
<color><red>153</red><green>204</green><blue>0</blue><alpha>255</alpha></color>
</clade>
<clade>
<name> Bacillus circulans</name>
<branch_length>0.00004</branch_length>
<color><red>153</red><green>204</green><blue>0</blue><alpha>255</alpha></color>
</clade>
<clade>
<name> Bacillus glycinifermentans</name>
<branch_length>0.00004</branch_length>
<color><red>153</red><green>204</green><blue>0</blue><alpha>255</alpha></color>
</clade>
<clade>
<name> Bacillus hemicellulosilyticus JCM 9152</name>
<branch_length>0.00004</branch_length>
<color><red>153</red><green>204</green><blue>0</blue><alpha>255</alpha></color>
</clade>
<clade>
<name> Bacillus horikoshii</name>
<branch_length>0.00004</branch_length>
<color><red>153</red><green>204</green><blue>0</blue><alpha>255</alpha></color>
</clade>
<clade>
<name> Bacillus licheniformis</name>
<branch_length>0.00004</branch_length>
<color><red>153</red><green>204</green><blue>0</blue><alpha>255</alpha></color>
</clade>
<clade>
<name> Bacillus marisflavi</name>
<branch_length>0.00004</branch_length>
<color><red>153</red><green>204</green><blue>0</blue><alpha>255</alpha></color>
</clade>
<clade>
<name> Bacillus nakamurai</name>
<branch_length>0.00004</branch_length>
<color><red>153</red><green>204</green><blue>0</blue><alpha>255</alpha></color>
</clade>
<clade>
<name> Bacillus sp. AFS073361</name>
<branch_length>0.00004</branch_length>
<color><red>153</red><green>204</green><blue>0</blue><alpha>255</alpha></color>
</clade>
<clade>
<name> Bacillus subtilis</name>
<branch_length>0.00004</branch_length>
<color><red>153</red><green>204</green><blue>0</blue><alpha>255</alpha></color>
</clade>
<clade>
<name> Bacillus thuringiensis</name>
<branch_length>0.00004</branch_length>
<color><red>153</red><green>204</green><blue>0</blue><alpha>255</alpha></color>
</clade>
<clade>
<name> Bacillus toyonensis</name>
<branch_length>0.00004</branch_length>
<color><red>153</red><green>204</green><blue>0</blue><alpha>255</alpha></color>
</clade>
<clade>
<name> Bacillus wiedmannii</name>
<branch_length>0.00004</branch_length>
<color><red>153</red><green>204</green><blue>0</blue><alpha>255</alpha></color>
</clade>
</clade><clade>
<name>Aerococcus</name>
<branch_length>0.00014</branch_length>
<confidence type="bootstrap">100</confidence>
<color><red>153</red><green>204</green><blue>0</blue><alpha>255</alpha></color>
<clade>
<name>Aerococcus urinae</name>
<branch_length>0.00004</branch_length>
<color><red>153</red><green>204</green><blue>0</blue><alpha>255</alpha></color>
</clade>
</clade><clade>
<name>Enterococcus</name>
<branch_length>0.00014</branch_length>
<confidence type="bootstrap">100</confidence>
<color><red>153</red><green>204</green><blue>0</blue><alpha>255</alpha></color>
<clade>
<name>Enterococcus saccharolyticus</name>
<branch_length>0.00004</branch_length>
<color><red>153</red><green>204</green><blue>0</blue><alpha>255</alpha></color>
</clade>
</clade><clade>
<name>Streptococcus</name>
<branch_length>0.00014</branch_length>
<confidence type="bootstrap">100</confidence>
<color><red>153</red><green>204</green><blue>0</blue><alpha>255</alpha></color>
<clade>
<name>Streptococcus agalactiae</name>
<branch_length>0.00004</branch_length>
<color><red>153</red><green>204</green><blue>0</blue><alpha>255</alpha></color>
</clade>
</clade><clade>
<name>Staphylococcus</name>
<branch_length>0.00014</branch_length>
<confidence type="bootstrap">100</confidence>
<color><red>153</red><green>204</green><blue>0</blue><alpha>255</alpha></color>
<clade>
<name>Staphylococcus simulans</name>
<branch_length>0.00004</branch_length>
<color><red>153</red><green>204</green><blue>0</blue><alpha>255</alpha></color>
</clade>
</clade></clade><clade>
<name>Proteobacteria</name>
<branch_length>0.00024</branch_length>
<confidence type="bootstrap">100</confidence>
<clade>
<name>Halarcobacter</name>
<branch_length>0.00014</branch_length>
<confidence type="bootstrap">100</confidence>
<clade>
<name>Halarcobacter ebronensis</name>
<branch_length>0.00004</branch_length>
</clade>
</clade><clade>
<name>Caballeronia</name>
<branch_length>0.00014</branch_length>
<confidence type="bootstrap">100</confidence>
<clade>
<name>Caballeronia zhejiangensis</name>
<branch_length>0.00004</branch_length>
</clade>
</clade><clade>
<name>Paraburkholderia</name>
<branch_length>0.00014</branch_length>
<confidence type="bootstrap">100</confidence>
<clade>
<name>Paraburkholderia phenazinium</name>
<branch_length>0.00004</branch_length>
</clade>
</clade><clade>
<name>Catenovulum</name>
<branch_length>0.00014</branch_length>
<confidence type="bootstrap">100</confidence>
<clade>
<name>Catenovulum sp. CCB-QB4</name>
<branch_length>0.00004</branch_length>
</clade>
</clade><clade>
<name>Sandaracinus</name>
<branch_length>0.00014</branch_length>
<confidence type="bootstrap">100</confidence>
<clade>
<name>Sandaracinus amylolyticus</name>
<branch_length>0.00004</branch_length>
</clade>
</clade><clade>
<name>Aliivibrio</name>
<branch_length>0.00014</branch_length>
<confidence type="bootstrap">100</confidence>
<clade>
<name>Aliivibrio finisterrensis</name>
<branch_length>0.00004</branch_length>
</clade>
</clade><clade>
<name>Martelella</name>
<branch_length>0.00014</branch_length>
<confidence type="bootstrap">100</confidence>
<clade>
<name>Martelella mediterranea</name>
<branch_length>0.00004</branch_length>
</clade>
</clade><clade>
<name>Novosphingobium</name>
<branch_length>0.00014</branch_length>
<confidence type="bootstrap">100</confidence>
<clade>
<name>Novosphingobium sp. PC22D</name>
<branch_length>0.00004</branch_length>
</clade>
</clade><clade>
<name>Massilia</name>
<branch_length>0.00014</branch_length>
<confidence type="bootstrap">100</confidence>
<clade>
<name>Massilia sp. Root335</name>
<branch_length>0.00004</branch_length>
</clade>
<clade>
<name> Massilia sp. Root351</name>
<branch_length>0.00004</branch_length>
</clade>
</clade><clade>
<name>Oleiphilus</name>
<branch_length>0.00014</branch_length>
<confidence type="bootstrap">100</confidence>
<clade>
<name>Oleiphilus messinensis</name>
<branch_length>0.00004</branch_length>
</clade>
</clade><clade>
<name>Cupriavidus</name>
<branch_length>0.00014</branch_length>
<confidence type="bootstrap">100</confidence>
<clade>
<name>Cupriavidus metallidurans</name>
<branch_length>0.00004</branch_length>
</clade>
<clade>
<name> Cupriavidus sp. L7L</name>
<branch_length>0.00004</branch_length>
</clade>
<clade>
<name> Cupriavidus taiwanensis</name>
<branch_length>0.00004</branch_length>
</clade>
</clade><clade>
<name>Pseudoxanthomonas</name>
<branch_length>0.00014</branch_length>
<confidence type="bootstrap">100</confidence>
<clade>
<name>Pseudoxanthomonas composti</name>
<branch_length>0.00004</branch_length>
</clade>
<clade>
<name> Pseudoxanthomonas indica</name>
<branch_length>0.00004</branch_length>
</clade>
<clade>
<name> Pseudoxanthomonas sp. Root630</name>
<branch_length>0.00004</branch_length>
</clade>
</clade><clade>
<name>Corallococcus</name>
<branch_length>0.00014</branch_length>
<confidence type="bootstrap">100</confidence>
<clade>
<name>Corallococcus sp. AB038B</name>
<branch_length>0.00004</branch_length>
</clade>
</clade><clade>
<name>Buttiauxella</name>
<branch_length>0.00014</branch_length>
<confidence type="bootstrap">100</confidence>
<clade>
<name>Buttiauxella sp. A111</name>
<branch_length>0.00004</branch_length>
</clade>
</clade><clade>
<name>Comamonadaceae</name>
<branch_length>0.00014</branch_length>
<confidence type="bootstrap">100</confidence>
<clade>
<name>Comamonadaceae bacterium</name>
<branch_length>0.00004</branch_length>
</clade>
</clade><clade>
<name>Mesorhizobium</name>
<branch_length>0.00014</branch_length>
<confidence type="bootstrap">100</confidence>
<clade>
<name>Mesorhizobium sp. L48C026A00</name>
<branch_length>0.00004</branch_length>
</clade>
<clade>
<name> Mesorhizobium temperatum</name>
<branch_length>0.00004</branch_length>
</clade>
</clade><clade>
<name>Rheinheimera</name>
<branch_length>0.00014</branch_length>
<confidence type="bootstrap">100</confidence>
<clade>
<name>Rheinheimera sp. D18</name>
<branch_length>0.00004</branch_length>
</clade>
</clade><clade>
<name>Pseudoalteromonas</name>
<branch_length>0.00014</branch_length>
<confidence type="bootstrap">100</confidence>
<clade>
<name>Pseudoalteromonas sp. CO342X</name>
<branch_length>0.00004</branch_length>
</clade>
</clade><clade>
<name>Desulfonema</name>
<branch_length>0.00014</branch_length>
<confidence type="bootstrap">100</confidence>
<clade>
<name>Desulfonema ishimotonii</name>
<branch_length>0.00004</branch_length>
</clade>
</clade><clade>
<name>Brevundimonas</name>
<branch_length>0.00014</branch_length>
<confidence type="bootstrap">100</confidence>
<clade>
<name>Brevundimonas naejangsanensis</name>
<branch_length>0.00004</branch_length>
</clade>
<clade>
<name> Brevundimonas sp. Leaf363</name>
<branch_length>0.00004</branch_length>
</clade>
</clade><clade>
<name>Sutterella</name>
<branch_length>0.00014</branch_length>
<confidence type="bootstrap">100</confidence>
<clade>
<name>Sutterella sp. CAG 521</name>
<branch_length>0.00004</branch_length>
</clade>
</clade><clade>
<name>Burkholderia</name>
<branch_length>0.00014</branch_length>
<confidence type="bootstrap">100</confidence>
<clade>
<name>Burkholderia singularis</name>
<branch_length>0.00004</branch_length>
</clade>
<clade>
<name> Burkholderia ubonensis</name>
<branch_length>0.00004</branch_length>
</clade>
</clade><clade>
<name>Janthinobacterium</name>
<branch_length>0.00014</branch_length>
<confidence type="bootstrap">100</confidence>
<clade>
<name>Janthinobacterium sp. YR213</name>
<branch_length>0.00004</branch_length>
</clade>
</clade><clade>
<name> Colwellia</name>
<branch_length>0.00014</branch_length>
<confidence type="bootstrap">100</confidence>
<clade>
<name>Colwellia sp. MT41</name>
<branch_length>0.00004</branch_length>
</clade>
</clade><clade>
<name>Arcobacter</name>
<branch_length>0.00014</branch_length>
<confidence type="bootstrap">100</confidence>
<clade>
<name>Arcobacter molluscorum LMG 25693</name>
<branch_length>0.00004</branch_length>
</clade>
<clade>
<name> Arcobacter sp. CECT 9188</name>
<branch_length>0.00004</branch_length>
</clade>
</clade><clade>
<name>Sphingomonas</name>
<branch_length>0.00014</branch_length>
<confidence type="bootstrap">100</confidence>
<clade>
<name>Sphingomonas koreensis</name>
<branch_length>0.00004</branch_length>
</clade>
<clade>
<name> Sphingomonas oleivorans</name>
<branch_length>0.00004</branch_length>
</clade>
<clade>
<name> Sphingomonas oligophenolica</name>
<branch_length>0.00004</branch_length>
</clade>
<clade>
<name> Sphingomonas sp. BK235</name>
<branch_length>0.00004</branch_length>
</clade>
<clade>
<name> Sphingomonas sp. HMF7854</name>
<branch_length>0.00004</branch_length>
</clade>
</clade><clade>
<name>Marinobacter</name>
<branch_length>0.00014</branch_length>
<confidence type="bootstrap">100</confidence>
<clade>
<name>Marinobacter subterrani</name>
<branch_length>0.00004</branch_length>
</clade>
</clade><clade>
<name>Nitrosomonas</name>
<branch_length>0.00014</branch_length>
<confidence type="bootstrap">100</confidence>
<clade>
<name>Nitrosomonas aestuarii</name>
<branch_length>0.00004</branch_length>
</clade>
</clade><clade>
<name>Vibrio</name>
<branch_length>0.00014</branch_length>
<confidence type="bootstrap">100</confidence>
<clade>
<name>Vibrio ishigakensis</name>
<branch_length>0.00004</branch_length>
</clade>
<clade>
<name> Vibrio mangrovi</name>
<branch_length>0.00004</branch_length>
</clade>
<clade>
<name> Vibrio maritimus</name>
<branch_length>0.00004</branch_length>
</clade>
<clade>
<name> Vibrio nigripulchritudo</name>
<branch_length>0.00004</branch_length>
</clade>
<clade>
<name> Vibrio parahaemolyticus</name>
<branch_length>0.00004</branch_length>
</clade>
<clade>
<name> Vibrio pectenicida</name>
<branch_length>0.00004</branch_length>
</clade>
<clade>
<name> Vibrio quintilis</name>
<branch_length>0.00004</branch_length>
</clade>
<clade>
<name> Vibrio tasmaniensis</name>
<branch_length>0.00004</branch_length>
</clade>
</clade><clade>
<name> Photobacterium</name>
<branch_length>0.00014</branch_length>
<confidence type="bootstrap">100</confidence>
<clade>
<name>Photobacterium sanctipauli</name>
<branch_length>0.00004</branch_length>
</clade>
</clade><clade>
<name>Aeromonas</name>
<branch_length>0.00014</branch_length>
<confidence type="bootstrap">100</confidence>
<clade>
<name>Aeromonas hydrophila</name>
<branch_length>0.00004</branch_length>
</clade>
</clade><clade>
<name>Yersinia</name>
<branch_length>0.00014</branch_length>
<confidence type="bootstrap">100</confidence>
<clade>
<name>Yersinia frederiksenii</name>
<branch_length>0.00004</branch_length>
</clade>
<clade>
<name> Yersinia kristensenii</name>
<branch_length>0.00004</branch_length>
</clade>
</clade><clade>
<name>Serratia</name>
<branch_length>0.00014</branch_length>
<confidence type="bootstrap">100</confidence>
<clade>
<name>Serratia oryzae</name>
<branch_length>0.00004</branch_length>
</clade>
<clade>
<name> Serratia quinivorans</name>
<branch_length>0.00004</branch_length>
</clade>
</clade><clade>
<name>Providencia</name>
<branch_length>0.00014</branch_length>
<confidence type="bootstrap">100</confidence>
<clade>
<name>Providencia heimbachae</name>
<branch_length>0.00004</branch_length>
</clade>
<clade>
<name> Providencia stuartii</name>
<branch_length>0.00004</branch_length>
</clade>
</clade><clade>
<name>Klebsiella</name>
<branch_length>0.00014</branch_length>
<confidence type="bootstrap">100</confidence>
<clade>
<name>Klebsiella michiganensis</name>
<branch_length>0.00004</branch_length>
</clade>
<clade>
<name> Klebsiella pneumoniae</name>
<branch_length>0.00004</branch_length>
</clade>
</clade><clade>
<name>Escherichia</name>
<branch_length>0.00014</branch_length>
<confidence type="bootstrap">100</confidence>
<clade>
<name>Escherichia coli</name>
<branch_length>0.00004</branch_length>
</clade>
</clade><clade>
<name>Enterobacter</name>
<branch_length>0.00014</branch_length>
<confidence type="bootstrap">100</confidence>
<clade>
<name>Enterobacter hormaechei</name>
<branch_length>0.00004</branch_length>
</clade>
</clade><clade>
<name>Moraxellaceae</name>
<branch_length>0.00014</branch_length>
<confidence type="bootstrap">100</confidence>
<clade>
<name>Moraxellaceae bacterium AER2 44 116</name>
<branch_length>0.00004</branch_length>
</clade>
</clade><clade>
<name>Legionella</name>
<branch_length>0.00014</branch_length>
<confidence type="bootstrap">100</confidence>
<clade>
<name>Legionella pneumophila</name>
<branch_length>0.00004</branch_length>
</clade>
<clade>
<name> Legionella sp. km535</name>
<branch_length>0.00004</branch_length>
</clade>
</clade><clade>
<name>Gluconobacter</name>
<branch_length>0.00014</branch_length>
<confidence type="bootstrap">100</confidence>
<clade>
<name>Gluconobacter japonicus</name>
<branch_length>0.00004</branch_length>
</clade>
</clade><clade>
<name>Methylomonas</name>
<branch_length>0.00014</branch_length>
<confidence type="bootstrap">100</confidence>
<clade>
<name>Methylomonas lenta</name>
<branch_length>0.00004</branch_length>
</clade>
</clade><clade>
<name>Methylobacterium</name>
<branch_length>0.00014</branch_length>
<confidence type="bootstrap">100</confidence>
<clade>
<name>Methylobacterium sp. 17Sr1-1</name>
<branch_length>0.00004</branch_length>
</clade>
</clade><clade>
<name>Rhizobium</name>
<branch_length>0.00014</branch_length>
<confidence type="bootstrap">100</confidence>
<clade>
<name>Rhizobium leguminosarum</name>
<branch_length>0.00004</branch_length>
</clade>
<clade>
<name> Rhizobium sp. LC145</name>
<branch_length>0.00004</branch_length>
</clade>
</clade><clade>
<name>Bradyrhizobium</name>
<branch_length>0.00014</branch_length>
<confidence type="bootstrap">100</confidence>
<clade>
<name>Bradyrhizobium erythrophlei</name>
<branch_length>0.00004</branch_length>
</clade>
<clade>
<name> Bradyrhizobium sp. AT1</name>
<branch_length>0.00004</branch_length>
</clade>
<clade>
<name> Bradyrhizobium sp. Gha</name>
<branch_length>0.00004</branch_length>
</clade>
</clade><clade>
<name>Xanthomonas</name>
<branch_length>0.00014</branch_length>
<confidence type="bootstrap">100</confidence>
<clade>
<name>Xanthomonas oryzae</name>
<branch_length>0.00004</branch_length>
</clade>
</clade><clade>
<name>Pseudomonas</name>
<branch_length>0.00014</branch_length>
<confidence type="bootstrap">100</confidence>
<clade>
<name>Pseudomonas aeruginosa</name>
<branch_length>0.00004</branch_length>
</clade>
<clade>
<name> Pseudomonas argentinensis</name>
<branch_length>0.00004</branch_length>
</clade>
<clade>
<name> Pseudomonas citronellolis</name>
<branch_length>0.00004</branch_length>
</clade>
<clade>
<name> Pseudomonas congelans</name>
<branch_length>0.00004</branch_length>
</clade>
<clade>
<name> Pseudomonas daroniae</name>
<branch_length>0.00004</branch_length>
</clade>
<clade>
<name> Pseudomonas fluorescens</name>
<branch_length>0.00004</branch_length>
</clade>
<clade>
<name> Pseudomonas graminis</name>
<branch_length>0.00004</branch_length>
</clade>
<clade>
<name> Pseudomonas jinjuensis</name>
<branch_length>0.00004</branch_length>
</clade>
<clade>
<name> Pseudomonas moraviensis</name>
<branch_length>0.00004</branch_length>
</clade>
<clade>
<name> Pseudomonas protegens</name>
<branch_length>0.00004</branch_length>
</clade>
<clade>
<name> Pseudomonas psychrotolerans</name>
<branch_length>0.00004</branch_length>
</clade>
<clade>
<name> Pseudomonas rhodesiae</name>
<branch_length>0.00004</branch_length>
</clade>
<clade>
<name> Pseudomonas sp. CMR5c</name>
<branch_length>0.00004</branch_length>
</clade>
<clade>
<name> Pseudomonas syringae</name>
<branch_length>0.00004</branch_length>
</clade>
<clade>
<name> Pseudomonas vancouverensis</name>
<branch_length>0.00004</branch_length>
</clade>
<clade>
<name> Pseudomonas viridiflava</name>
<branch_length>0.00004</branch_length>
</clade>
</clade><clade>
<name>Paracoccus</name>
<branch_length>0.00014</branch_length>
<confidence type="bootstrap">100</confidence>
<clade>
<name>Paracoccus jeotgali</name>
<branch_length>0.00004</branch_length>
</clade>
<clade>
<name> Paracoccus sp. TK008</name>
<branch_length>0.00004</branch_length>
</clade>
<clade>
<name> Paracoccus sp. YIM 132242</name>
<branch_length>0.00004</branch_length>
</clade>
<clade>
<name> Paracoccus tibetensis</name>
<branch_length>0.00004</branch_length>
</clade>
</clade><clade>
<name>Helicobacter</name>
<branch_length>0.00014</branch_length>
<confidence type="bootstrap">100</confidence>
<clade>
<name>Helicobacter canis</name>
<branch_length>0.00004</branch_length>
</clade>
</clade><clade>
<name>Campylobacter</name>
<branch_length>0.00014</branch_length>
<confidence type="bootstrap">100</confidence>
<clade>
<name>Campylobacter coli</name>
<branch_length>0.00004</branch_length>
</clade>
<clade>
<name> Campylobacter jejuni</name>
<branch_length>0.00004</branch_length>
</clade>
<clade>
<name> Campylobacter sp. FMV-PI01</name>
<branch_length>0.00004</branch_length>
</clade>
<clade>
<name> Campylobacter upsaliensis</name>
<branch_length>0.00004</branch_length>
</clade>
</clade><clade>
<name>Azospirillum</name>
<branch_length>0.00014</branch_length>
<confidence type="bootstrap">100</confidence>
<clade>
<name>Azospirillum sp. TSO22-1</name>
<branch_length>0.00004</branch_length>
</clade>
</clade><clade>
<name>Caulobacter</name>
<branch_length>0.00014</branch_length>
<confidence type="bootstrap">100</confidence>
<clade>
<name>Caulobacter henricii</name>
<branch_length>0.00004</branch_length>
</clade>
<clade>
<name> Caulobacter sp. Root1455</name>
<branch_length>0.00004</branch_length>
</clade>
</clade><clade>
<name>Polyangium</name>
<branch_length>0.00014</branch_length>
<confidence type="bootstrap">100</confidence>
<clade>
<name>Polyangium fumosum</name>
<branch_length>0.00004</branch_length>
</clade>
</clade></clade><clade>
<name>Spirochaetes</name>
<branch_length>0.00024</branch_length>
<confidence type="bootstrap">100</confidence>
<color><red>204</red><green>0</green><blue>255</blue><alpha>255</alpha></color>
<clade>
<name>Leptospira</name>
<branch_length>0.00014</branch_length>
<confidence type="bootstrap">100</confidence>
<color><red>204</red><green>0</green><blue>255</blue><alpha>255</alpha></color>
<clade>
<name>Leptospira santarosai</name>
<branch_length>0.00004</branch_length>
<color><red>204</red><green>0</green><blue>255</blue><alpha>255</alpha></color>
</clade>
<clade>
<name> Leptospira yanagawae</name>
<branch_length>0.00004</branch_length>
<color><red>204</red><green>0</green><blue>255</blue><alpha>255</alpha></color>
</clade>
</clade></clade></clade></phylogeny></phyloxml>
