# Supplementary material for: Lactobacillus rhamnosus-derived extracellular vesicles influence calcium deposition in a model of breast cancer intraductal calcium stress
Source: iScience. 2025 Apr 28;28(6):112538. doi: 10.1016/j.isci.2025.112538 (PMC12148604; doi:10.1016/j.isci.2025.112538)
Supplement: Data S2. Phylogenetic tree structure of bacterial species in serum, related to Figure 2 [file mmc6.csv]

Data S2. Phylogenetic tree structure of bacterial species in serum. The XML file shows the relationships between the phylum of bacteria and its child clades and also includes specific species within these clades. The branch lengths indicate the evolutionary distances between the nodes	and the bootstrap confidence values provide a measure of statistical support for the phylogenetic relationships. The root node represents the phylum; the branch length indicates the evolutionary distance or divergence between the root node and its child nodes; confidence type suggests that the bootstrap support value is 100%	indicating a high level of confidence in the phylogenetic relationship.
<phyloxml xmlns:xsi="http://www.w3.org/2001/XMLSchema-instance" xmlns="http://www.phyloxml.org" xsi:schemaLocation="http://www.phyloxml.org http://www.phyloxml.org/1.10/phyloxml.xsd">
<phylogeny rooted="true"><clade>
<name>OROOT</name>
<clade>
<name>Actinobacteria</name>
<branch_length>0.00024</branch_length>
<confidence type="bootstrap">100</confidence>
<clade>
<name>Arachnia</name>
<branch_length>0.00014</branch_length>
<confidence type="bootstrap">100</confidence>
<clade>
<name>Arachnia propionica</name>
<branch_length>0.00004</branch_length>
</clade>
</clade><clade>
<name>Bifidobacterium</name>
<branch_length>0.00014</branch_length>
<confidence type="bootstrap">100</confidence>
<clade>
<name>Bifidobacterium samirii</name>
<branch_length>0.00004</branch_length>
</clade>
</clade><clade>
<name>Brevibacterium</name>
<branch_length>0.00014</branch_length>
<confidence type="bootstrap">100</confidence>
<clade>
<name>Brevibacterium aurantiacum</name>
<branch_length>0.00004</branch_length>
</clade>
</clade><clade>
<name>Clavibacter</name>
<branch_length>0.00014</branch_length>
<confidence type="bootstrap">100</confidence>
<clade>
<name>Clavibacter michiganensis</name>
<branch_length>0.00004</branch_length>
</clade>
</clade><clade>
<name>Corynebacterium</name>
<branch_length>0.00014</branch_length>
<confidence type="bootstrap">100</confidence>
<clade>
<name>Corynebacterium senegalense</name>
<branch_length>0.00004</branch_length>
</clade>
<clade>
<name>Corynebacterium jeikeium</name>
<branch_length>0.00004</branch_length>
</clade>
<clade>
<name> Corynebacterium bovis</name>
<branch_length>0.00004</branch_length>
</clade>
</clade><clade>
<name>Gordonibacter</name>
<branch_length>0.00014</branch_length>
<confidence type="bootstrap">100</confidence>
<clade>
<name>Gordonibacter urolithinfaciens</name>
<branch_length>0.00004</branch_length>
</clade>
</clade><clade>
<name>Janibacter</name>
<branch_length>0.00014</branch_length>
<confidence type="bootstrap">100</confidence>
<clade>
<name>Janibacter limosus</name>
<branch_length>0.00004</branch_length>
</clade>
</clade><clade>
<name>Leucobacter</name>
<branch_length>0.00014</branch_length>
<confidence type="bootstrap">100</confidence>
<clade>
<name>Leucobacter luti</name>
<branch_length>0.00004</branch_length>
</clade>
</clade><clade>
<name>Nakamurella</name>
<branch_length>0.00014</branch_length>
<confidence type="bootstrap">100</confidence>
<clade>
<name>Nakamurella panacisegetis</name>
<branch_length>0.00004</branch_length>
</clade>
</clade><clade>
<name>Nocardia</name>
<branch_length>0.00014</branch_length>
<confidence type="bootstrap">100</confidence>
<clade>
<name>Nocardia mexicana</name>
<branch_length>0.00004</branch_length>
</clade>
</clade><clade>
<name>Streptomyces</name>
<branch_length>0.00014</branch_length>
<confidence type="bootstrap">100</confidence>
<clade>
<name>Streptomyces sp. CNZ306</name>
<branch_length>0.00004</branch_length>
</clade>
<clade>
<name> Streptomyces sp. Sge12</name>
<branch_length>0.00004</branch_length>
</clade>
<clade>
<name> Streptomyces sp. DvalAA-19</name>
<branch_length>0.00004</branch_length>
</clade>
<clade>
<name> Streptomyces sp. JV178</name>
<branch_length>0.00004</branch_length>
</clade>
<clade>
<name> Streptomyces nanshensis</name>
<branch_length>0.00004</branch_length>
</clade>
<clade>
<name> Streptomyces rubrolavendulae</name>
<branch_length>0.00004</branch_length>
</clade>
<clade>
<name> Streptomyces albulus</name>
<branch_length>0.00004</branch_length>
</clade>
<clade>
<name> Streptomyces yokosukanensis</name>
<branch_length>0.00004</branch_length>
</clade>
<clade>
<name> Streptomyces canus</name>
<branch_length>0.00004</branch_length>
</clade>
<clade>
<name> Streptomyces scabiei</name>
<branch_length>0.00004</branch_length>
</clade>
</clade><clade>
<name>Tessaracoccus</name>
<branch_length>0.00014</branch_length>
<confidence type="bootstrap">100</confidence>
<clade>
<name>Tessaracoccus flavus</name>
<branch_length>0.00004</branch_length>
</clade>
</clade><clade>
<name>Thermopolyspora</name>
<branch_length>0.00014</branch_length>
<confidence type="bootstrap">100</confidence>
<clade>
<name>Thermopolyspora flexuosa</name>
<branch_length>0.00004</branch_length>
</clade>
</clade><clade>
<name>Tsukamurella</name>
<branch_length>0.00014</branch_length>
<confidence type="bootstrap">100</confidence>
<clade>
<name>Tsukamurella tyrosinosolvens</name>
<branch_length>0.00004</branch_length>
</clade>
</clade></clade><clade>
<name>Bacteroidetes</name>
<branch_length>0.00024</branch_length>
<confidence type="bootstrap">100</confidence>
<clade>
<name>Filimonas</name>
<branch_length>0.00014</branch_length>
<confidence type="bootstrap">100</confidence>
<clade>
<name>Filimonas endophytica</name>
<branch_length>0.00004</branch_length>
</clade>
</clade><clade>
<name>Flavobacterium</name>
<branch_length>0.00014</branch_length>
<confidence type="bootstrap">100</confidence>
<clade>
<name>Flavobacterium pectinovorum</name>
<branch_length>0.00004</branch_length>
</clade>
</clade><clade>
<name>Patiriisocius</name>
<branch_length>0.00014</branch_length>
<confidence type="bootstrap">100</confidence>
<clade>
<name>Patiriisocius marinus</name>
<branch_length>0.00004</branch_length>
</clade>
</clade><clade>
<name>Pedobacter</name>
<branch_length>0.00014</branch_length>
<confidence type="bootstrap">100</confidence>
<clade>
<name>Pedobacter rhizosphaerae</name>
<branch_length>0.00004</branch_length>
</clade>
</clade><clade>
<name>Psychroflexus</name>
<branch_length>0.00014</branch_length>
<confidence type="bootstrap">100</confidence>
<clade>
<name>Psychroflexus gondwanensis</name>
<branch_length>0.00004</branch_length>
</clade>
</clade></clade><clade>
<name>Cyanobacteria</name>
<branch_length>0.00024</branch_length>
<confidence type="bootstrap">100</confidence>
<clade>
<name>Microcystis</name>
<branch_length>0.00014</branch_length>
<confidence type="bootstrap">100</confidence>
<clade>
<name>Microcystis aeruginosa</name>
<branch_length>0.00004</branch_length>
</clade>
</clade></clade><clade>
<name>Firmicutes</name>
<branch_length>0.00024</branch_length>
<confidence type="bootstrap">100</confidence>
<clade>
<name>Apilactobacillus</name>
<branch_length>0.00014</branch_length>
<confidence type="bootstrap">100</confidence>
<clade>
<name>Apilactobacillus kunkeei</name>
<branch_length>0.00004</branch_length>
</clade>
</clade><clade>
<name>Bacillus</name>
<branch_length>0.00014</branch_length>
<confidence type="bootstrap">100</confidence>
<clade>
<name>Bacillus solimangrovi</name>
<branch_length>0.00004</branch_length>
</clade>
</clade><clade>
<name>Clostridium</name>
<branch_length>0.00014</branch_length>
<confidence type="bootstrap">100</confidence>
<clade>
<name>Clostridium perfringens</name>
<branch_length>0.00004</branch_length>
</clade>
</clade><clade>
<name>Lactiplantibacillus</name>
<branch_length>0.00014</branch_length>
<confidence type="bootstrap">100</confidence>
<clade>
<name>Lactiplantibacillus pentosus</name>
<branch_length>0.00004</branch_length>
</clade>
</clade><clade>
<name>Paenibacillus</name>
<branch_length>0.00014</branch_length>
<confidence type="bootstrap">100</confidence>
<clade>
<name> Paenibacillus methanolicus</name>
<branch_length>0.00004</branch_length>
</clade>
<clade>
<name> Paenibacillus pasadenensis</name>
<branch_length>0.00004</branch_length>
</clade>
</clade><clade>
<name>Streptococcus</name>
<branch_length>0.00014</branch_length>
<confidence type="bootstrap">100</confidence>
<clade>
<name>Streptococcus parasanguinis</name>
<branch_length>0.00004</branch_length>
</clade>
</clade><clade>
<name>Weizmannia</name>
<branch_length>0.00014</branch_length>
<confidence type="bootstrap">100</confidence>
<clade>
<name>Weizmannia coagulans</name>
<branch_length>0.00004</branch_length>
</clade>
</clade></clade><clade>
<name>Nitrospirae</name>
<branch_length>0.00024</branch_length>
<confidence type="bootstrap">100</confidence>
<clade>
<name>Leptospirillum</name>
<branch_length>0.00014</branch_length>
<confidence type="bootstrap">100</confidence>
<clade>
<name>Leptospirillum ferriphilum</name>
<branch_length>0.00004</branch_length>
</clade>
</clade></clade><clade>
<name>Planctomycetes</name>
<branch_length>0.00024</branch_length>
<confidence type="bootstrap">100</confidence>
<clade>
<name>Planctomicrobium</name>
<branch_length>0.00014</branch_length>
<confidence type="bootstrap">100</confidence>
<clade>
<name>Planctomicrobium piriforme</name>
<branch_length>0.00004</branch_length>
</clade>
</clade></clade><clade>
<name>Proteobacteria</name>
<branch_length>0.00024</branch_length>
<confidence type="bootstrap">100</confidence>
<clade>
<name>Actinobacillus</name>
<branch_length>0.00014</branch_length>
<confidence type="bootstrap">100</confidence>
<clade>
<name>Actinobacillus pleuropneumoniae</name>
<branch_length>0.00004</branch_length>
</clade>
</clade><clade>
<name>Caulobacter</name>
<branch_length>0.00014</branch_length>
<confidence type="bootstrap">100</confidence>
<clade>
<name>Caulobacter radicis</name>
<branch_length>0.00004</branch_length>
</clade>
</clade><clade>
<name>Chromobacterium</name>
<branch_length>0.00014</branch_length>
<confidence type="bootstrap">100</confidence>
<clade>
<name>Chromobacterium haemolyticum</name>
<branch_length>0.00004</branch_length>
</clade>
</clade><clade>
<name>Enterobacter</name>
<branch_length>0.00014</branch_length>
<confidence type="bootstrap">100</confidence>
<clade>
<name>Enterobacter cloacae</name>
<branch_length>0.00004</branch_length>
</clade>
</clade><clade>
<name>Halarcobacter</name>
<branch_length>0.00014</branch_length>
<confidence type="bootstrap">100</confidence>
<clade>
<name>Halarcobacter ebronensis</name>
<branch_length>0.00004</branch_length>
</clade>
</clade><clade>
<name>Hyphomonas</name>
<branch_length>0.00014</branch_length>
<confidence type="bootstrap">100</confidence>
<clade>
<name>Hyphomonas polymorpha</name>
<branch_length>0.00004</branch_length>
</clade>
</clade><clade>
<name>Martelella</name>
<branch_length>0.00014</branch_length>
<confidence type="bootstrap">100</confidence>
<clade>
<name>Martelella mediterranea</name>
<branch_length>0.00004</branch_length>
</clade>
</clade><clade>
<name>Myxococcus</name>
<branch_length>0.00014</branch_length>
<confidence type="bootstrap">100</confidence>
<clade>
<name>Myxococcus xanthus</name>
<branch_length>0.00004</branch_length>
</clade>
</clade><clade>
<name>Phenylobacterium</name>
<branch_length>0.00014</branch_length>
<confidence type="bootstrap">100</confidence>
<clade>
<name>Phenylobacterium sp. SCN 70-31</name>
<branch_length>0.00004</branch_length>
</clade>
</clade><clade>
<name>Photobacterium</name>
<branch_length>0.00014</branch_length>
<confidence type="bootstrap">100</confidence>
<clade>
<name>Photobacterium damselae</name>
<branch_length>0.00004</branch_length>
</clade>
</clade><clade>
<name>Photorhabdus</name>
<branch_length>0.00014</branch_length>
<confidence type="bootstrap">100</confidence>
<clade>
<name>Photorhabdus temperata</name>
<branch_length>0.00004</branch_length>
</clade>
</clade><clade>
<name>Providencia</name>
<branch_length>0.00014</branch_length>
<confidence type="bootstrap">100</confidence>
<clade>
<name>Providencia rustigianii</name>
<branch_length>0.00004</branch_length>
</clade>
</clade><clade>
<name>Pseudomonas</name>
<branch_length>0.00014</branch_length>
<confidence type="bootstrap">100</confidence>
<clade>
<name>Pseudomonas syringae</name>
<branch_length>0.00004</branch_length>
</clade>
<clade>
<name> Pseudomonas fragi</name>
<branch_length>0.00004</branch_length>
</clade>
<clade>
<name> Pseudomonas vancouverensis</name>
<branch_length>0.00004</branch_length>
</clade>
</clade><clade>
<name>Ralstonia</name>
<branch_length>0.00014</branch_length>
<confidence type="bootstrap">100</confidence>
<clade>
<name>Ralstonia mannitolilytica</name>
<branch_length>0.00004</branch_length>
</clade>
</clade><clade>
<name>Rhizobium</name>
<branch_length>0.00014</branch_length>
<confidence type="bootstrap">100</confidence>
<clade>
<name>Rhizobium anhuiense</name>
<branch_length>0.00004</branch_length>
</clade>
<clade>
<name> Rhizobium favelukesii</name>
<branch_length>0.00004</branch_length>
</clade>
</clade><clade>
<name>Rhodoplanes</name>
<branch_length>0.00014</branch_length>
<confidence type="bootstrap">100</confidence>
<clade>
<name>Rhodoplanes sp. Z2-YC6860</name>
<branch_length>0.00004</branch_length>
</clade>
</clade><clade>
<name>Serratia</name>
<branch_length>0.00014</branch_length>
<confidence type="bootstrap">100</confidence>
<clade>
<name>Serratia fonticola</name>
<branch_length>0.00004</branch_length>
</clade>
</clade><clade>
<name>Sphingomonas</name>
<branch_length>0.00014</branch_length>
<confidence type="bootstrap">100</confidence>
<clade>
<name>Sphingomonas sp. Leaf198</name>
<branch_length>0.00004</branch_length>
</clade>
<clade>
<name> Sphingomonas sp. NFR04</name>
<branch_length>0.00004</branch_length>
</clade>
</clade><clade>
<name>Sphingopyxis</name>
<branch_length>0.00014</branch_length>
<confidence type="bootstrap">100</confidence>
<clade>
<name>Sphingopyxis witflariensis</name>
<branch_length>0.00004</branch_length>
</clade>
</clade><clade>
<name>Vibrio</name>
<branch_length>0.00014</branch_length>
<confidence type="bootstrap">100</confidence>
<clade>
<name>Vibrio vulnificus</name>
<branch_length>0.00004</branch_length>
</clade>
<clade>
<name> Vibrio parahaemolyticus</name>
<branch_length>0.00004</branch_length>
</clade>
</clade></clade></clade></phylogeny></phyloxml>
