# Supplementary material for: Lactobacillus rhamnosus-derived extracellular vesicles influence calcium deposition in a model of breast cancer intraductal calcium stress
Source: iScience. 2025 Apr 28;28(6):112538. doi: 10.1016/j.isci.2025.112538 (PMC12148604; doi:10.1016/j.isci.2025.112538)
Supplement: Data S3. Phylogenetic tree structure of bacterial species in saliva, related to Figure 2 [file mmc7.csv]

Data S3. Phylogenetic tree structure of bacterial species in saliva. The XML file shows the relationships between the phylum of bacteria and its child clades and also includes specific species within these clades. The branch lengths indicate the evolutionary distances between the nodes	and the bootstrap confidence values provide a measure of statistical support for the phylogenetic relationships. The root node represents the phylum; the branch length indicates the evolutionary distance or divergence between the root node and its child nodes; confidence type suggests that the bootstrap support value is 100%	indicating a high level of confidence in the phylogenetic relationship.
<phyloxml xmlns:xsi="http://www.w3.org/2001/XMLSchema-instance" xmlns="http://www.phyloxml.org" xsi:schemaLocation="http://www.phyloxml.org http://www.phyloxml.org/1.10/phyloxml.xsd">
<phylogeny rooted="true"><clade>
<name>OROOT</name>
<clade>
<name>Actinobacteria</name>
<branch_length>0.00024</branch_length>
<confidence type="bootstrap">100</confidence>
<clade>
<name>Amycolatopsis</name>
<branch_length>0.00014</branch_length>
<confidence type="bootstrap">100</confidence>
<clade>
<name>Amycolatopsis saalfeldensis</name>
<branch_length>0.00004</branch_length>
</clade>
</clade><clade>
<name>Corynebacterium</name>
<branch_length>0.00014</branch_length>
<confidence type="bootstrap">100</confidence>
<clade>
<name>Corynebacterium variabile</name>
<branch_length>0.00004</branch_length>
</clade>
</clade><clade>
<name>Frankia</name>
<branch_length>0.00014</branch_length>
<confidence type="bootstrap">100</confidence>
<clade>
<name>Frankia casuarinae</name>
<branch_length>0.00004</branch_length>
</clade>
</clade><clade>
<name>Kribbella</name>
<branch_length>0.00014</branch_length>
<confidence type="bootstrap">100</confidence>
<clade>
<name>Kribbella sp. VKM Ac-2500</name>
<branch_length>0.00004</branch_length>
</clade>
</clade><clade>
<name>Micromonospora</name>
<branch_length>0.00014</branch_length>
<confidence type="bootstrap">100</confidence>
<clade>
<name> Micromonospora auratinigra</name>
<branch_length>0.00004</branch_length>
</clade>
<clade>
<name> Micromonospora chalcea</name>
<branch_length>0.00004</branch_length>
</clade>
</clade><clade>
<name>Stackebrandtia</name>
<branch_length>0.00014</branch_length>
<confidence type="bootstrap">100</confidence>
<clade>
<name>Stackebrandtia albiflava</name>
<branch_length>0.00004</branch_length>
</clade>
</clade><clade>
<name>Streptomyces</name>
<branch_length>0.00014</branch_length>
<confidence type="bootstrap">100</confidence>
<clade>
<name> Streptomyces acidiscabies</name>
<branch_length>0.00004</branch_length>
</clade>
<clade>
<name> Streptomyces actuosus</name>
<branch_length>0.00004</branch_length>
</clade>
<clade>
<name> Streptomyces galbus</name>
<branch_length>0.00004</branch_length>
</clade>
<clade>
<name> Streptomyces virginiae</name>
<branch_length>0.00004</branch_length>
</clade>
</clade></clade><clade>
<name>Bacteroidetes</name>
<branch_length>0.00024</branch_length>
<confidence type="bootstrap">100</confidence>
<clade>
<name>Bacteroides</name>
<branch_length>0.00014</branch_length>
<confidence type="bootstrap">100</confidence>
<clade>
<name> Bacteroides clarus</name>
<branch_length>0.00004</branch_length>
</clade>
<clade>
<name> Bacteroides thetaiotaomicron</name>
<branch_length>0.00004</branch_length>
</clade>
</clade><clade>
<name>Flavobacterium</name>
<branch_length>0.00014</branch_length>
<confidence type="bootstrap">100</confidence>
<clade>
<name> Flavobacterium aquidurense</name>
<branch_length>0.00004</branch_length>
</clade>
<clade>
<name> Flavobacterium flevense</name>
<branch_length>0.00004</branch_length>
</clade>
<clade>
<name> Flavobacterium micromati</name>
<branch_length>0.00004</branch_length>
</clade>
</clade><clade>
<name>Gramella</name>
<branch_length>0.00014</branch_length>
<confidence type="bootstrap">100</confidence>
<clade>
<name>Gramella jeungdoensis</name>
<branch_length>0.00004</branch_length>
</clade>
</clade><clade>
<name>Parabacteroides</name>
<branch_length>0.00014</branch_length>
<confidence type="bootstrap">100</confidence>
<clade>
<name>Parabacteroides distasonis</name>
<branch_length>0.00004</branch_length>
</clade>
</clade><clade>
<name>Pedobacter</name>
<branch_length>0.00014</branch_length>
<confidence type="bootstrap">100</confidence>
<clade>
<name>Pedobacter terrae</name>
<branch_length>0.00004</branch_length>
</clade>
</clade><clade>
<name>Prevotella</name>
<branch_length>0.00014</branch_length>
<confidence type="bootstrap">100</confidence>
<clade>
<name> Prevotella copri</name>
<branch_length>0.00004</branch_length>
</clade>
<clade>
<name> Prevotella timonensis</name>
<branch_length>0.00004</branch_length>
</clade>
</clade></clade><clade>
<name>Cyanobacteria</name>
<branch_length>0.00024</branch_length>
<confidence type="bootstrap">100</confidence>
<clade>
<name>Phormidesmis</name>
<branch_length>0.00014</branch_length>
<confidence type="bootstrap">100</confidence>
<clade>
<name>Phormidesmis priestleyi</name>
<branch_length>0.00004</branch_length>
</clade>
</clade></clade><clade>
<name>Firmicutes</name>
<branch_length>0.00024</branch_length>
<confidence type="bootstrap">100</confidence>
<clade>
<name>Bacillus</name>
<branch_length>0.00014</branch_length>
<confidence type="bootstrap">100</confidence>
<clade>
<name> Bacillus safensis</name>
<branch_length>0.00004</branch_length>
</clade>
<clade>
<name> Bacillus sp. FJAT-27231</name>
<branch_length>0.00004</branch_length>
</clade>
</clade><clade>
<name>Desulfuribacillus</name>
<branch_length>0.00014</branch_length>
<confidence type="bootstrap">100</confidence>
<clade>
<name>Desulfuribacillus alkaliarsenatis</name>
<branch_length>0.00004</branch_length>
</clade>
</clade><clade>
<name>Domibacillus</name>
<branch_length>0.00014</branch_length>
<confidence type="bootstrap">100</confidence>
<clade>
<name>Domibacillus enclensis</name>
<branch_length>0.00004</branch_length>
</clade>
</clade><clade>
<name>Enterococcus</name>
<branch_length>0.00014</branch_length>
<confidence type="bootstrap">100</confidence>
<clade>
<name>Enterococcus ureasiticus</name>
<branch_length>0.00004</branch_length>
</clade>
</clade><clade>
<name>Listeria</name>
<branch_length>0.00014</branch_length>
<confidence type="bootstrap">100</confidence>
<clade>
<name>Listeria innocua</name>
<branch_length>0.00004</branch_length>
</clade>
</clade><clade>
<name>Loigolactobacillus</name>
<branch_length>0.00014</branch_length>
<confidence type="bootstrap">100</confidence>
<clade>
<name>Loigolactobacillus backii</name>
<branch_length>0.00004</branch_length>
</clade>
</clade><clade>
<name>Lysinibacillus</name>
<branch_length>0.00014</branch_length>
<confidence type="bootstrap">100</confidence>
<clade>
<name>Lysinibacillus contaminans</name>
<branch_length>0.00004</branch_length>
</clade>
</clade><clade>
<name>Paenibacillus</name>
<branch_length>0.00014</branch_length>
<confidence type="bootstrap">100</confidence>
<clade>
<name>Paenibacillus campinasensis</name>
<branch_length>0.00004</branch_length>
</clade>
<clade>
<name> Paenibacillus ferrarius</name>
<branch_length>0.00004</branch_length>
</clade>
<clade>
<name> Paenibacillus jilunlii</name>
<branch_length>0.00004</branch_length>
</clade>
<clade>
<name> Paenibacillus spiritus</name>
<branch_length>0.00004</branch_length>
</clade>
<clade>
<name> Paenibacillus terrae</name>
<branch_length>0.00004</branch_length>
</clade>
</clade><clade>
<name>Sporolactobacillus</name>
<branch_length>0.00014</branch_length>
<confidence type="bootstrap">100</confidence>
<clade>
<name>Sporolactobacillus inulinus</name>
<branch_length>0.00004</branch_length>
</clade>
</clade></clade><clade>
<name>Proteobacteria</name>
<branch_length>0.00024</branch_length>
<confidence type="bootstrap">100</confidence>
<clade>
<name>Acetobacter</name>
<branch_length>0.00014</branch_length>
<confidence type="bootstrap">100</confidence>
<clade>
<name>Acetobacter ghanensis</name>
<branch_length>0.00004</branch_length>
</clade>
</clade><clade>
<name>Aquitalea</name>
<branch_length>0.00014</branch_length>
<confidence type="bootstrap">100</confidence>
<clade>
<name>Aquitalea magnusonii</name>
<branch_length>0.00004</branch_length>
</clade>
</clade><clade>
<name>Azospirillum</name>
<branch_length>0.00014</branch_length>
<confidence type="bootstrap">100</confidence>
<clade>
<name>Azospirillum sp. TSH58</name>
<branch_length>0.00004</branch_length>
</clade>
</clade><clade>
<name>Bacteriovorax</name>
<branch_length>0.00014</branch_length>
<confidence type="bootstrap">100</confidence>
<clade>
<name>Bacteriovorax stolpii</name>
<branch_length>0.00004</branch_length>
</clade>
</clade><clade>
<name>Bradyrhizobium</name>
<branch_length>0.00014</branch_length>
<confidence type="bootstrap">100</confidence>
<clade>
<name>Bradyrhizobium macuxiense</name>
<branch_length>0.00004</branch_length>
</clade>
</clade><clade>
<name>Comamonas</name>
<branch_length>0.00014</branch_length>
<confidence type="bootstrap">100</confidence>
<clade>
<name>Comamonas thiooxydans</name>
<branch_length>0.00004</branch_length>
</clade>
</clade><clade>
<name>Cupriavidus</name>
<branch_length>0.00014</branch_length>
<confidence type="bootstrap">100</confidence>
<clade>
<name>Cupriavidus campinensis</name>
<branch_length>0.00004</branch_length>
</clade>
</clade><clade>
<name>Erwinia</name>
<branch_length>0.00014</branch_length>
<confidence type="bootstrap">100</confidence>
<clade>
<name>Erwinia tracheiphila</name>
<branch_length>0.00004</branch_length>
</clade>
</clade><clade>
<name>Marinicella</name>
<branch_length>0.00014</branch_length>
<confidence type="bootstrap">100</confidence>
<clade>
<name>Marinicella litoralis</name>
<branch_length>0.00004</branch_length>
</clade>
</clade><clade>
<name>Marinobacter</name>
<branch_length>0.00014</branch_length>
<confidence type="bootstrap">100</confidence>
<clade>
<name>Marinobacter persicus</name>
<branch_length>0.00004</branch_length>
</clade>
</clade><clade>
<name>Microbulbifer</name>
<branch_length>0.00014</branch_length>
<confidence type="bootstrap">100</confidence>
<clade>
<name>Microbulbifer thermotolerans</name>
<branch_length>0.00004</branch_length>
</clade>
</clade><clade>
<name>Moraxella</name>
<branch_length>0.00014</branch_length>
<confidence type="bootstrap">100</confidence>
<clade>
<name>Moraxella bovoculi</name>
<branch_length>0.00004</branch_length>
</clade>
<clade>
<name> Moraxella osloensis</name>
<branch_length>0.00004</branch_length>
</clade>
</clade><clade>
<name>Myxococcus</name>
<branch_length>0.00014</branch_length>
<confidence type="bootstrap">100</confidence>
<clade>
<name>Myxococcus virescens</name>
<branch_length>0.00004</branch_length>
</clade>
</clade><clade>
<name>Nitratireductor</name>
<branch_length>0.00014</branch_length>
<confidence type="bootstrap">100</confidence>
<clade>
<name>Nitratireductor aquibiodomus</name>
<branch_length>0.00004</branch_length>
</clade>
</clade><clade>
<name>Novosphingobium</name>
<branch_length>0.00014</branch_length>
<confidence type="bootstrap">100</confidence>
<clade>
<name>Novosphingobium malaysiense</name>
<branch_length>0.00004</branch_length>
</clade>
</clade><clade>
<name>Phaeobacter</name>
<branch_length>0.00014</branch_length>
<confidence type="bootstrap">100</confidence>
<clade>
<name>Phaeobacter inhibens</name>
<branch_length>0.00004</branch_length>
</clade>
</clade><clade>
<name>Photobacterium</name>
<branch_length>0.00014</branch_length>
<confidence type="bootstrap">100</confidence>
<clade>
<name>Photobacterium kishitanii</name>
<branch_length>0.00004</branch_length>
</clade>
</clade><clade>
<name>Pseudomonas</name>
<branch_length>0.00014</branch_length>
<confidence type="bootstrap">100</confidence>
<clade>
<name>Pseudomonas asplenii</name>
<branch_length>0.00004</branch_length>
</clade>
<clade>
<name> Pseudomonas azotoformans</name>
<branch_length>0.00004</branch_length>
</clade>
<clade>
<name> Pseudomonas benzenivorans</name>
<branch_length>0.00004</branch_length>
</clade>
<clade>
<name> Pseudomonas graminis</name>
<branch_length>0.00004</branch_length>
</clade>
<clade>
<name> Pseudomonas versuta</name>
<branch_length>0.00004</branch_length>
</clade>
<clade>
<name> Pseudomonas xanthomarina</name>
<branch_length>0.00004</branch_length>
</clade>
</clade><clade>
<name>Terasakiispira</name>
<branch_length>0.00014</branch_length>
<confidence type="bootstrap">100</confidence>
<clade>
<name>Terasakiispira papahanaumokuakeensis</name>
<branch_length>0.00004</branch_length>
</clade>
</clade></clade><clade>
<name>Spirochaetes</name>
<branch_length>0.00024</branch_length>
<confidence type="bootstrap">100</confidence>
<clade>
<name>Leptospira</name>
<branch_length>0.00014</branch_length>
<confidence type="bootstrap">100</confidence>
<clade>
<name>Leptospira neocaledonica</name>
<branch_length>0.00004</branch_length>
</clade>
</clade></clade></clade></phylogeny></phyloxml>
